# Supplementary material for: Temperature sensitivity of bat antibodies links metabolic state of bats with antigen-recognition diversity
Source: Nat Commun. 2024 Jul 13;15:5878. doi: 10.1038/s41467-024-50316-x (PMC11245544; doi:10.1038/s41467-024-50316-x)
Supplement: Supplementary file 4 — Source Data [file 41467_2024_50316_MOESM4_ESM.xlsx]

## Sheet: Figure 1 a c d
Figure 1a
	Nyctalus noctula (Binding intensity, Arb.U.)						Myotis myotis (Binding intensity, Arb.U.)						Homo sapiens pool 1 (Binding intensity, Arb.U.)						Homo sapiens pool 2 (Binding intensity, Arb.U.)
		4°C	22°C	42°C				4°C	22°C	42°C				4°C	22°C	42°C				4°C	22°C	42°C
	Factor VIII	0.026608	0.03155	0.249692			Factor VIII	0.045708	0.1305	0.624592			Factor VIII	0.001308	-0.00815	0.021042			Factor VIII	-0.0167	-0.04495	-0.0253
	Factor IX	0.1426	0.228692	0.543708			Factor IX	0.075	0.163342	0.555258			Factor IX	0.02455	0.074542	0.170858			Factor IX	0.0011	-0.0335	-0.01495
	VWF	0.012058	0.03325	0.23775			VWF	0.035658	0.0762	0.5177			VWF	-0.00029	0.015	0.09855			VWF	0.00345	0.0027	-0.0175
	Insulin	0.012358	0.02205	0.186217			Insulin	0.040908	0.0712	0.430867			Insulin	0.027508	0.0122	0.070467			Insulin	-0.02315	0.00305	-0.0135
	Hemopexin	-0.00926	0.03735	0.309658			Hemopexin	0.033892	0.10305	0.455108			Hemopexin	-0.02286	0.01855	0.122058			Hemopexin	-0.0141	0.0063	0.00285
	Thyroglobulin	0.185933	0.268592	0.889683			Thyroglobulin	0.079533	0.140192	0.964583			Thyroglobulin	0.048933	0.127342	0.126533			Thyroglobulin	0.08775	0.04215	0.0492
	ACE2	0.040042	0.125975	0.438608			ACE2	0.106292	0.171225	0.537558			ACE2	0.017742	0.054375	0.123258			ACE2	-0.0022	0.00795	0.0285
	Hemoglobin	0.003617	0.072075	0.390033			Hemoglobin	0.098767	0.156425	0.423083			Hemoglobin	0.018817	0.080575	0.153133			Hemoglobin	-0.0026	0.00055	-0.0092
	Cytochrome C	0.569358	0.569858	0.607775			Cytochrome C	0.072158	0.105908	0.268775			Cytochrome C	0.064908	0.129658	0.161925			Cytochrome C	0.07785	-0.00435	0.1065
	Histone 3	0.084167	0.200917	0.289717			Histone 3	0.023667	0.049517	0.371017			Histone 3	0.012167	0.066117	0.019067			Histone 3	0.08105	0.0558	-0.0161
	Lys M	0.238983	0.337517	0.633183			Lys M	0.088833	0.129367	0.423933			Lys M	0.688333	0.755167	0.878583			Lys M	0.43735	0.5082	0.62125
	LPS	0.10855	0.161942	0.303092			LPS	0.05185	0.072292	0.548292			LPS	1.1382	1.15699	0.704792			LPS	0.182	0.18	0.18635
	Asp f	0.08985	0.163783	0.45815			Asp f	0.17745	0.209933	0.47045			Asp f	0.03695	0.043333	0.1071			Asp f	-0.0577	-0.01605	-0.0287
	Ebola GP	0.052108	0.01035	0.239725			Ebola GP	0.053358	0.06445	0.316725			Ebola GP	0.058308	0.01225	0.152775			Ebola GP	-0.00395	-0.00685	0.0077
	Nipah GP	0.075608	0.090017	0.268317			Nipah GP	0.092458	0.171467	0.498617			Nipah GP	0.041008	0.024317	0.001167			Nipah GP	0.0067	0.00345	0.004
	Hendra GP	0.056908	0.054242	0.511225			Hendra GP	0.084608	0.096292	0.507525			Hendra GP	0.025558	0.061392	0.121475			Hendra GP	0.0084	-0.09665	0.00875
	HIV-1 gp120	0.070675	0.074342	0.467175			HIV-1 gp120	0.149325	0.143692	0.527075			HIV-1 gp120	0.040875	-0.00376	0.063675			HIV-1 gp120	0.116	0.06085	0.0799
	TBEV NS1	0.090192	0.258925	1.39407			TBEV NS1	0.116942	0.276325	1.54697			TBEV NS1	0.067442	0.157875	0.294517			TBEV NS1	0.3863	0.2958	0.4312
	SARS-CoV-2 S	0.040867	0.107917	0.369433			SARS-CoV-2 S	0.231617	0.210567	0.592833			SARS-CoV-2 S	1.69692	1.83752	1.69018			SARS-CoV-2 S	0.77185	0.6674	0.69885
	SARS-CoV-2 RBD	0.047867	0.082392	0.411708			SARS-CoV-2 RBD	0.238167	0.302792	0.604208			SARS-CoV-2 RBD	0.649467	0.743492	0.621908			SARS-CoV-2 RBD	0.5868	0.5565	0.46685
	Measles HA	0.187925	0.450483	1.23344			Measles HA	0.112675	0.263683	1.21284			Measles HA	0.087275	0.158533	0.165292			Measles HA	0.02725	0.0149	0.0436
	Rabies GP	0.113567	0.21065	1.28884			Rabies GP	0.117417	0.2365	1.31949			Rabies GP	0.101067	0.1189	0.254792			Rabies GP	0.20485	0.16135	0.12735
	Bckg	0.0166	0.031358	0.212725			Bckg	0.04905	0.064058	0.465475			Bckg	0.0045	0.005458	0.076825			Bckg	-0.01135	-0.01855	-0.00755
	Nyctalus noctula (Z score)						Myotis myotis (Z score)						Homo sapiens pool 1 (Z score)						Homo sapiens pool 2 (Z score)
		4°C	22°C	42°C				4°C	22°C	42°C				4°C	22°C	42°C				4°C	22°C	42°C
	Factor VIII	-0.786303	-0.769523	-0.0288537			Factor VIII	-0.788951	-0.511108	1.10791			Factor VIII	-0.573507	-0.596081	-0.526405			Factor VIII	-0.623968	-0.757994	-0.664769
	Factor IX	-0.392469	-0.100156	0.969435			Factor IX	-0.692968	-0.403493	0.88072			Factor IX	-0.518032	-0.398711	-0.168823			Factor IX	-0.53952	-0.703672	-0.615666
	VWF	-0.835706	-0.763751	-0.0694011			VWF	-0.821882	-0.689036	0.757651			VWF	-0.577321	-0.540826	-0.341409			VWF	-0.528371	-0.531929	-0.627764
	Insulin	-0.834687	-0.801779	-0.244374			Insulin	-0.804679	-0.70542	0.473121			Insulin	-0.510972	-0.547509	-0.408437			Insulin	-0.654569	-0.530269	-0.608786
	Hemopexin	-0.908088	-0.74983	0.174752			Hemopexin	-0.827669	-0.601055	0.552553			Hemopexin	-0.631191	-0.532353	-0.2853			Hemopexin	-0.611633	-0.51485	-0.531217
	Thyroglobulin	-0.245338	0.0353185	2.14414			Thyroglobulin	-0.678115	-0.47935	2.22198			Thyroglobulin	-0.459835	-0.272688	-0.274619			Thyroglobulin	-0.128428	-0.344767	-0.31132
	ACE2	-0.74069	-0.448917	0.612583			ACE2	-0.590432	-0.377662	0.822721			ACE2	-0.534282	-0.446846	-0.282436			ACE2	-0.555176	-0.507022	-0.409527
	Hemoglobin	-0.864366	-0.631926	0.447654			Hemoglobin	-0.615089	-0.426158	0.447615			Hemoglobin	-0.531716	-0.384311	-0.21113			Hemoglobin	-0.557074	-0.542129	-0.588386
	Cytochrome C	1.05653	1.05822	1.18697			Cytochrome C	-0.702281	-0.59169	-0.0580149			Cytochrome C	-0.421706	-0.26716	-0.190145			Cytochrome C	-0.175396	-0.565376	-0.0394724
	Histone 3	-0.59087	-0.194462	0.107045			Histone 3	-0.861174	-0.77647	0.277007			Histone 3	-0.547588	-0.41882	-0.531119			Histone 3	-0.160214	-0.280008	-0.621121
	Lys M	-0.0652146	0.269343	1.27323			Lys M	-0.647641	-0.514821	0.4504			Lys M	1.06629	1.22581	1.52038			Lys M	1.53017	1.86631	2.40265
	LPS	-0.508081	-0.326796	0.152458			LPS	-0.768825	-0.701842	0.857894			LPS	2.14003	2.18489	1.10557			LPS	0.318721	0.309232	0.339359
	Asp f	-0.571574	-0.320545	0.678935			Asp f	-0.357265	-0.250826	0.602825			Asp f	-0.488436	-0.473201	-0.321001			Asp f	-0.818484	-0.620884	-0.680899
	Ebola GP	-0.699722	-0.841505	-0.0626952			Ebola GP	-0.763884	-0.727538	0.0991054			Ebola GP	-0.437458	-0.54739	-0.211984			Ebola GP	-0.563478	-0.577237	-0.508208
	Nipah GP	-0.619931	-0.571007	0.0343848			Nipah GP	-0.635763	-0.376869	0.695121			Nipah GP	-0.47875	-0.518588	-0.573843			Nipah GP	-0.512952	-0.528371	-0.525761
	Hendra GP	-0.683424	-0.692476	0.859144			Hendra GP	-0.661485	-0.623199	0.72431			Hendra GP	-0.515626	-0.430098	-0.286691			Hendra GP	-0.504887	-1.00327	-0.503226
	HIV-1 gp120	-0.63668	-0.624229	0.709578			HIV-1 gp120	-0.449423	-0.467881	0.788371			HIV-1 gp120	-0.479068	-0.585603	-0.424648			HIV-1 gp120	0.00559825	-0.256049	-0.16567
	TBEV NS1	-0.570413	0.00249559	3.85671			TBEV NS1	-0.555534	-0.0332754	4.13031			TBEV NS1	-0.415657	-0.199811	0.126326			TBEV NS1	1.28798	0.85862	1.501
	SARS-CoV-2 S	-0.737889	-0.51023	0.377709			SARS-CoV-2 S	-0.179773	-0.248748	1.00384			SARS-CoV-2 S	3.47358	3.80917	3.45751			SARS-CoV-2 S	3.11714	2.6216	2.7708
	SARS-CoV-2 RBD	-0.714121	-0.596897	0.521248			SARS-CoV-2 RBD	-0.15831	0.0534504	1.04112			SARS-CoV-2 RBD	0.973523	1.19794	0.907745			SARS-CoV-2 RBD	2.23921	2.09545	1.67013
	Measles HA	-0.238575	0.652903	3.31133			Measles HA	-0.569516	-0.0747002	3.03546			Measles HA	-0.36832	-0.198241	-0.182109			Measles HA	-0.415457	-0.474049	-0.337888
	Rabies GP	-0.491046	-0.161415	3.49943			Rabies GP	-0.553978	-0.163772	3.38493			Rabies GP	-0.335401	-0.292837	0.0315106			Rabies GP	0.427128	0.220751	0.0594459
	Bckg	-0.820284	-0.770175	-0.15437			Bckg	-0.778	-0.728822	0.586523			Bckg	-0.565888	-0.563601	-0.393262			Bckg	-0.598586	-0.632745	-0.580558
Figure 1c			Reactivity of sera from M. myotis to TBEV NS1												Reactivity of sera from M. myotis to Rabies GP
	sera dilution (×)		4°C			22°C			42°C				sera dilution (×)		4°C			22°C			42°C
	60		1.1213	1.1159	1.1384	1.4196	1.4057	1.3843	1.637	1.604	1.617		60		0.709	0.7208	0.7181	0.9907	0.9575	0.9959	1.218	1.154	1.186
	120		0.9369	0.9009	0.8588	1.1696	1.1827	1.1355	1.694	1.609	1.58		120		0.5058	0.5525	0.5272	0.8011	0.7857	0.8442	1.107	1.062	1.034
	240		0.6999	0.715	0.7151	0.9667	0.9164	0.9183	1.744	1.777	1.707		240		0.4421	0.3909	0.4036	0.6592	0.6325	0.6441	1.171	1.071	1.093
	480		0.5335	0.5403	0.542	0.794	0.7683	0.8283	1.793	1.907	1.731		480		0.3029	0.3171	0.3256	0.5141	0.5406	0.5261	1.213	1.149	1.095
	960		0.3949	0.4004	0.3887	0.6002	0.6074	0.7054	1.629	1.657	1.587		960		0.2115	0.2353	0.2412	0.3744	0.3593	0.3845	1.02	1.059	1.009
	1920		0.2751	0.286	0.2761	0.6593	0.4141	0.5211	1.272	1.51	1.283		1920		0.1886	0.1884	0.1953	0.2557	0.2597	0.282	0.795	0.854	0.766
			Reactivity of sera from H. sapiens to HA IAV												Reactivity of sera from H. sapiens to Spike SARS-CoV-2
	sera dilution (×)		4°C			22°C			42°C				sera dilution (×)		4°C			22°C			42°C
	60		1.552	1.533	1.562	1.612	1.597	1.571	1.5612	1.5079	1.5937		60		1.623	1.553	1.469	1.668	1.681	1.707	1.7477	1.6612	1.7357
	120		1.246	1.275	1.278	1.33	1.364	1.375	1.3169	1.3549	1.3272		120		1.304	1.344	1.31	1.438	1.455	1.466	1.5908	1.5297	1.4806
	240		0.876	0.865	0.896	1.024	0.98	1.044	1.0391	1.0147	1.0453		240		0.837	0.871	0.874	0.992	1.052	1.075	1.2052	1.1807	1.2034
	480		0.567	0.593	0.583	0.694	0.68	0.697	0.8319	0.7366	0.7448		480		0.478	0.527	0.558	0.598	0.668	0.641	0.7953	0.7945	0.7356
	960		0.35	0.37	0.355	0.431	0.403	0.436	0.5048	0.4933	0.4187		960		0.326	0.352	0.33	0.328	0.376	0.339	0.4432	0.4554	0.3742
	1920		0.228	0.239	0.236	0.274	0.242	0.287	0.3412	0.3167	0.2985		1920		0.2	0.206	0.196	0.181	0.207	0.202	0.2625	0.2869	0.2724
Figure 1d
		Myotis myotis IgG (MFI)			Homo sapiens IgG (MFI)
		22 °C	42 °C		22 °C	42 °C
		17.0154	60.3636		8.81111	9.11875
		13.5556	76.8889		8.22222	8.62353
		15.9643	77.425		10.5786	9.1625
		15.3538	26.5		11.6429	13.9067
		13	36.75		11.5571	14.8664
		12.9375	35.3571		14.17	12.9
		13.5333	32.0769		10.2167	10.1984
		17.42	32.2		10.5643	11.7438
		13.6154	26.8571		12.1809	13.4143

## Sheet: Figure 1 b
TBEV NS1 4°C														Rabies GP 4°C
Fc2 TBEV IgG Mmyo 100ug_X	Fc2 TBEV IgG Mmyo 100ug_Y	Fc2 TBEV IgG Mmyo 50ug_X	Fc2 TBEV IgG Mmyo 50ug_Y	Fc2 TBEV IgG Mmyo 25ug_X	Fc2 TBEV IgG Mmyo 25ug_Y	Fc2 TBEV IgG Mmyo 12.5ug_X	Fc2 TBEV IgG Mmyo 12.5ug_Y	Fc2 TBEV IgG Mmyo 6.25ug_X	Fc2 TBEV IgG Mmyo 6.25ug_Y					Fc3 Rabies IgG Mmyo 100ug_X	Fc3 Rabies IgG Mmyo 100ug_Y	Fc3 Rabies IgG Mmyo 50ug_X	Fc3 Rabies IgG Mmyo 50ug_Y	Fc3 Rabies IgG Mmyo 25ug_X	Fc3 Rabies IgG Mmyo 25ug_Y	Fc3 Rabies IgG Mmyo 12.5ug_X	Fc3 Rabies IgG Mmyo 12.5ug_Y	Fc3 Rabies IgG Mmyo 6.25ug_X	Fc3 Rabies IgG Mmyo 6.25ug_Y
-27		-24		-25		-24		-28						-28		-24		-26		-25		-28
-26		-23		-24		-23		-27						-27		-23		-25		-24		-27
-25		-22		-23		-22		-26						-26		-22		-24		-23		-26
-24		-21		-22		-21		-25						-25		-21		-23		-22		-25
-23		-20	0.41787	-21		-20	0.37231	-24						-24		-20	0.46182	-22		-21		-24
-22		-19	-0.50596	-20	0.04155	-19	-0.51636	-23						-23		-19	-0.48935	-21		-20	0.23875	-23
-21		-18	0.05459	-19	-0.22602	-18	0.52466	-22						-22		-18	0.39541	-20	0.28637	-19	-0.56985	-22
-20	-0.13575	-17	-0.3458	-18	-0.01118	-17	-0.43238	-21						-21		-17	-0.19834	-19	-0.55152	-18	0.47898	-21
-19	-0.36036	-16	0.1249	-17	-0.11079	-16	-0.56519	-20	0.26761					-20	-0.07272	-16	0.3583	-18	0.05981	-17	-0.23	-20	0.49539
-18	-0.11232	-15	0.08389	-16	-0.59907	-15	-0.30347	-19	-0.65817					-19	-0.16256	-15	0.24307	-17	-0.15308	-16	-0.2261	-19	-0.32102
-17	-0.48927	-14	0.0585	-15	0.18609	-14	0.05591	-18	-0.30661					-18	-0.26022	-14	0.27432	-16	-0.07886	-15	-0.57766	-18	0.13406
-16	-0.05177	-13	0.1835	-14	0.09038	-13	-0.27613	-17	-0.03122					-17	-0.18014	-13	0.05361	-15	0.09301	-14	-0.51907	-17	-0.10813
-15	0.1455	-12	0.40615	-13	-0.09321	-12	0.13403	-16	-0.15622					-16	-0.04928	-12	0.00283	-14	-0.13745	-13	0.24461	-16	0.20242
-14	-0.37208	-11	0.35732	-12	0.20171	-11	0.04419	-15	0.04495					-15	0.26126	-11	0.38174	-13	0.57739	-12	0.28172	-15	-0.15501
-13	-0.17091	-10	0.15225	-11	-0.01704	-10	-0.18824	-14	-0.03122					-14	-0.47897	-10	-0.60264	-12	0.17114	-11	0.63523	-14	-0.28196
-12	0.04589	-9	-0.1583	-10	0.18218	-9	-0.4773	-13	0.42386					-13	0.13822	-9	-0.4835	-11	0.56176	-10	-0.52297	-13	-0.03196
-11	0.21581	-8	-0.16807	-9	-0.68891	-8	-0.23316	-12	0.26175					-12	0.03861	-8	-0.28623	-10	0.11255	-9	-0.5718	-12	0.77078
-10	-0.03224	-7	0.71475	-8	0.00445	-7	0.25512	-11	-0.09567					-11	0.62064	-7	0.37393	-9	-0.58863	-8	-0.63625	-11	0.28445
-9	-0.36622	-6	0.16201	-7	0.37749	-6	0.39184	-10	-0.05661					-10	-0.20163	-6	-0.2999	-8	0.05395	-7	0.22703	-10	-0.31516
-8	-0.28419	-5	-0.28135	-6	0.38531	-5	-0.55542	-9	0.14261					-9	-0.84616	-5	-0.50498	-7	0.41723	-6	-0.00149	-9	-0.52219
-7	0.56346	-4	-0.13682	-5	-0.32368	-4	0.39184	-8	-0.25974					-8	-0.42038	-4	-0.48935	-6	0.24731	-5	-0.58938	-8	-0.07688
-6	0.20409	-3	-0.47666	-4	0.18413	-3	-0.18042	-7	0.7637					-7	0.57181	-3	-0.18271	-5	-0.09058	-4	-0.38235	-7	0.2864
-5	-0.11427	-2	-0.51377	-3	0.0103	-2	0.30981	-6	0.20316					-6	0.03861	-2	0.12979	-4	-0.00464	-3	-0.6636	-6	-0.03782
-4	0.083	-1	-1.05674	-2	0.44585	-1	-0.09839	-5	0.06058					-5	-0.09421	-1	-1.18857	-3	0.38794	-2	0.60398	-5	0.07742
-3	-0.07716	0		-1	-0.5893	0		-4	0.0469					-4	0.0015	0		-2	0.84887	-1	-0.57766	-4	-0.08079
-2	0.25878	1		0		1		-3	-0.38083					-3	-0.23483	1		-1	-0.01245	0		-3	-0.76243
-1	-0.5049	2		1		2		-2	0.18558					-2	0.8179	2		0		1		-2	1.2532
0		3		2		3		-1	-1.42966					-1	0.03079	3		1		2		-1	-0.73899
1		4		3		4		0						0		4		2		3		0
2		5		4		5		1						1		5		3		4		1
3		6	0.89736	5		6	1.43091	2						2		6		4		5		2
4		7	0.93643	6	0.56695	7	1.75122	3						3		7	-0.379	5		6		3
5		8	0.38369	7	0.68023	8	1.24731	4						4		8	-0.76377	6		7	-0.54446	4
6	0.82225	9	0.27529	8	1.20952	9	0.77075	5						5		9	-0.69834	7	-0.71558	8	-0.59328	5
7	0.5869	10	-0.51084	9	0.62945	10	-0.53199	6	1.03128					6		10	-0.57236	8	-0.18238	9	-0.01125	6
8	0.71385	11		10	0.07866	11		7	1.29105					7	-0.17428	11	-0.88682	9	0.02661	10	-0.38235	7	-0.2136
9	-0.27443	12		11		12		8	1.55667					8	-0.33639	12	-0.76279	10	0.11841	11	-0.16164	8	0.10085
10	-0.98829	13		12		13		9	1.47855					9	-1.08053	13	-1.16123	11	-0.31128	12	-0.75735	9	0.43679
11		14		13		14		10	0.24808					10	-0.63034	14	-1.18955	12	0.18676	13	-1.25344	10	-0.27219
12		15		14		15		11						11	-0.73971	15	-0.69639	13	-0.04175	14	-1.42336	11	-0.36594
13		16		15		16		12						12	-0.89889	16	-0.52256	14	-0.30933	15	-0.7261	12	0.1282
14		17		16		17		13						13	-1.45651	17	-0.45127	15	0.37622	16	-0.54446	13	-1.1179
15		18		17		18		14						14	-1.45749	18	-1.22764	16	0.32934	17	-0.47805	14	-1.56516
16		19	-0.71299	18		19	-0.36011	15						15	-0.10788	19	-0.62412	17	-0.23511	18	-0.7261	15	-0.69407
17		20	0.16006	19	-0.23969	20	0.25708	16						16	-0.31589	20	-0.31553	18	-0.59449	19	-0.40774	16	0.24539
18		21	0.10049	20	0.2896	21	0.2102	17						17	-0.09128	21	-1.129	19	0.12817	20	-0.54836	17	-0.11985
19	-0.09669	22	0.4042	21	-0.51313	22	0.12622	18						18	-0.34811	22	-0.87607	20	-0.40699	21	-0.93899	18	-0.14915
20	0.67382	23	0.36514	22	0.38531	23	0.79419	19	-0.41208					19	0.27103	23	-0.74717	21	-0.75464	22	-0.35305	19	-0.2136
21	0.95018	24	0.04971	23	0.58843	24	-0.35425	20	0.31253					20	0.02591	24	-0.25596	22	-0.07691	23	-0.58938	20	-0.62375
22	0.98436	25	0.34951	24	-0.31196	25	0.40942	21	0.51175					21	-0.49264	25	-0.56748	23	-0.20386	24	-0.49953	21	-0.2761
23	1.0537	26	0.35244	25	0.31304	26	0.16723	22	0.64065					22	0.44779	26	-0.28135	24	0.31372	25	-0.40774	22	-0.29758
24	0.64647	27	0.01748	26	0.39702	27	0.04028	23	0.43948					23	-0.12546	27	-0.37607	25	0.05786	26	-0.30227	23	0.07937
25	1.20116	28	0.35928	27	0.35015	28	-0.13355	24	-0.06638					24	0.27786	28	-0.90732	26	0.0188	27	-0.08742	24	-0.08665
26	0.85155	29	0.17959	28	0.14702	29	-0.35034	25	0.36526					25	0.3599	29	-0.21006	27	0.28833	28	-1.07961	25	-0.04172
27	1.97753	30	0.02236	29	0.26031	30	-0.42456	26	0.42972					26	0.55326	30	-0.13486	28	-0.42652	29	-0.48782	26	-0.18626
28	1.24999	31	0.30166	30	-0.23188	31	-0.36206	27	0.41214					27	1.0054	31	0.20107	29	-0.12574	30	-0.79446	27	0.49343
29	0.86913	32	0.50381	31	0.34038	32	-0.10425	28	0.05472					28	0.20365	32	-0.19443	30	-0.40113	31	-0.1343	28	-0.11204
30	0.81639	33	-0.27549	32	0.18804	33	-0.34448	29	0.00784					29	0.21146	33	-0.78818	31	0.65747	32	-0.35696	29	-0.12961
31	0.91991	34	0.1376	33	0.33648	34	-0.10816	30	-0.04294					30	0.4888	34	-0.57627	32	-0.22925	33	-0.55227	30	0.43484
32	1.07225	35	0.24893	34	0.37359	35	0.86841	31	-0.21286					31	0.5181	35	-0.29697	33	0.18481	34	-0.06594	31	0.26492
33	0.91796	36	0.71865	35	0.22906	36	-0.22534	32	-0.04489					32	0.14505	36	-0.53623	34	0.30981	35	-0.04836	32	-0.19407
34	1.23143	37	-0.13975	36	0.55718	37	0.0852	33	0.21683					33	0.24466	37	-1.09971	35	-0.12964	36	-0.51516	33	-0.27805
35	1.31346	38	-0.06748	37	0.63335	38	0.26294	34	-0.04294					34	0.47806	38	-0.82627	36	0.02075	37	-0.5425	34	0.06375
36	1.27147	39	0.29971	38	-0.03462	39	0.2727	35	0.05667					35	0.76712	39	-0.32041	37	-0.05152	38	-0.06985	35	0.01687
37	1.41893	40	-0.09287	39	-0.14009	40	-0.04175	36	0.21097					36	0.04935	40	-0.49619	38	-0.03394	39	-0.07571	36	0.01492
38	0.81151	41	0.85049	40	-0.40571	41	0.37427	37	0.12503					37	0.15189	41	-0.004	39	0.32739	40	-0.31008	37	-0.10422
39	1.24608	42	0.08096	41	0.39312	42	-0.37573	38	-0.20114					38	-0.31686	42	-0.25596	40	-0.52808	41	0.15476	38	-0.01829
40	0.94237	43	0.18643	42	-0.12641	43	-0.323	39	-0.13278					39	0.53958	43	-0.82236	41	0.20434	42	-0.72219	39	-0.10813
41	1.66796	44	0.87881	43	-0.37056	44	0.08716	40	-0.0195					40	-0.08249	44	-0.40342	42	-0.18238	43	-0.81985	40	-0.15305
42	1.17967	45	0.83291	44	0.41265	45	-0.13941	41	0.19925					41	0.91654	45	-0.33994	43	-0.3816	44	-0.61672	41	0.04617
43	1.27831	46	0.62783	45	0.41069	46	0.12231	42	-0.32224					42	0.68021	46	-0.27158	44	0.29028	45	-0.15383	42	-0.31711
44	1.85936	47	0.75674	46	0.22906	47	0.13794	43	-0.41013					43	-0.19772	47	-0.04893	45	0.17895	46	-0.14016	43	-0.87961
45	1.10253	48	0.21475	47	-0.07563	48	-0.12378	44	0.39065					44	0.50443	48	-0.22373	46	-0.01831	47	0.10789	44	0.20632
46	1.61815	49	0.52334	48	0.26812	49	0.30005	45	-0.03122					45	0.23197	49	-0.11045	47	-0.02613	48	-0.19875	45	0.00906
47	1.38182	50	1.03994	49	0.5982	50	0.56567	46	0.53519					46	0.26908	50	-0.19736	48	0.19458	49	-0.81203	46	0.01492
48	1.71092	51	0.58877	50	0.36382	51	0.2395	47	0.08011					47	0.11673	51	-0.41807	49	0.15551	50	0.29539	47	-0.29172
49	1.96971	52	0.37978	51	0.38921	52	-0.44214	48	0.44534					48	1.09622	52	-0.40635	50	0.3684	51	-0.53664	48	0.38406
50	1.9951	53	0.50088	52	-0.25727	53	0.12622	49	0.418					49	0.4722	53	0.13662	51	-0.62574	52	-0.78469	49	0.0071
51	2.37987	54	0.11221	53	0.26031	54	-0.08863	50	0.52542					50	1.09329	54	0.06826	52	-0.80152	53	-0.09914	50	0.77468
52	1.91893	55	0.07998	54	0.36773	55	0.42505	51	0.10941					51	0.30814	55	-0.47959	53	0.40551	54	0.25633	51	0.02664
53	2.11717	56	0.64639	55	0.77202	56	0.10669	52	-0.22458					52	-0.09616	56	-0.36631	54	0.44848	55	-0.24368	52	-0.23899
54	2.14452	57	0.13662	56	-0.34126	57	-0.14136	53	-0.43747					53	1.27786	57	-0.69248	55	0.26489	56	-0.48391	53	0.33523
55	2.14842	58	0.07412	57	-0.20454	58	-0.40113	54	0.14651					54	1.63724	58	-0.18467	56	-0.6687	57	-1.0718	54	0.57351
56	2.14452	59	0.6835	58	-0.44282	59	-0.08863	55	0.13089					55	0.96341	59	0.13564	57	-0.47339	58	-0.52297	55	0.41335
57	1.92479	60	0.75283	59	0.2896	60	0.2688	56	-0.26169					56	0.39896	60	0.13076	58	-0.39136	59	0.22312	56	0.04031
58	1.80077	61	0.24893	60	0.31694	61	0.65356	57	-0.04685					57	0.20462	61	0.10732	59	0.33911	60	0.13523	57	0.11453
59	2.03807	62	1.03896	61	0.31694	62	0.23364	58	-0.43552					58	1.22904	62	-0.32334	60	-0.4187	61	0.4575	58	-0.43821
60	2.15819	63	0.77041	62	0.48882	63	0.23364	59	0.23831					59	0.94876	63	0.16982	61	0.34301	62	-0.07961	59	0.13406
61	2.56346	64	0.92178	63	0.30718	64	-0.1023	60	0.21683					60	0.93412	64	0.15908	62	-0.46167	63	-0.35305	60	0.73171
62	2.22069	65	-0.04697	64	0.29546	65	-0.78589	61	0.11917					61	1.47025	65	-0.65146	63	-0.14136	64	0.06883	61	0.80203
63	2.67284	66	0.89053	65	-0.01899	66	0.34692	62	0.66605					62	0.35599	66	0.33486	64	-0.573	65	-0.84524	62	0.60671
64	2.40331	67	0.39736	66	0.6314	67	0.41333	63	-0.16403					63	1.13626	67	-0.08018	65	0.00512	66	-0.26907	63	0.05203
65	1.79784	68	0.48721	67	-0.46626	68	-0.11011	64	0.32815					64	0.82767	68	0.01553	66	0.06567	67	0.26609	64	0.68875
66	2.4326	69	-0.26377	68	0.27984	69	-1.13159	65	-0.03513					65	0.47611	69	-1.046	67	-0.11402	68	-0.20461	65	0.20242
67	2.12694	70	0.58389	69	-0.93696	70	0.08325	66	-0.10544					66	0.82181	70	-0.06943	68	0.33325	69	-1.09719	66	0.64968
68	1.9121	71	0.45107	70	0.10991	71	-0.11792	67	0.05472					67	0.95365	71	-0.51084	69	-0.4441	70	-0.07571	67	0.72586
69	1.92772	72	0.43447	71	0.18413	72	-0.11988	68	-0.13474					68	0.57865	72	-0.25791	70	0.14184	71	-0.56008	68	-0.08274
70	2.70897	73	0.68936	72	0.46538	73	-0.14917	69	-0.332					69	0.34622	73	0.13564	71	-0.41089	72	-0.56203	69	0.05593
71	2.00585	74	0.4208	73	0.62359	74	0.03442	70	0.25198					70	1.49076	74	-0.50986	72	-0.16089	73	-0.19094	70	0.72586
72	1.9912	75	0.14736	74	0.82085	75	-0.33667	71	-0.00974					71	0.59427	75	-0.72471	73	0.06958	74	-0.15188	71	0.05984
73	2.21092	76	0.92373	75	0.0728	76	0.177	72	-0.80466					72	0.66947	76	0.2919	74	0.38403	75	-0.57766	72	-0.11399
74	2.36424	77	0.51162	76	0.44976	77	-0.36597	73	-0.1738					73	1.19193	77	-0.31162	75	-0.19019	76	-0.02688	73	0.3782
75	2.53026	78	0.81436	77	-0.00141	78	-0.2312	74	-0.0156					74	0.85501	78	-0.02256	76	-0.07886	77	-0.67141	74	0.30203
76	2.15428	79	0.42373	78	0.27007	79	-0.21363	75	-0.52731					75	1.05423	79	-0.53623	77	-0.23511	78	-0.63625	75	-0.03977
77	2.24413	80	-0.004	79	0.13335	80	-0.55737	76	-0.25388					76	0.46341	80	-0.53428	78	0.20239	79	-0.32961	76	0.31765
78	2.55858	81	0.49795	80	0.05718	81	-0.12183	77	-0.46091					77	0.99857	81	0.08877	79	-0.33081	80	-0.84328	77	-0.19797
79	2.99803	82	0.65811	81	0.38921	82	-0.60034	78	-0.61716					78	0.76029	82	-0.44834	80	-0.448	81	-0.00344	78	0.0071
80	2.00096	83	0.64443	82	0.33257	83	0.07348	79	-0.33786					79	0.83646	83	-0.20029	81	0.03833	82	-0.55617	79	-0.33079
81	2.75487	84	0.96377	83	0.62554	84	0.03052	80	-0.54294					80	0.42923	84	-0.23643	82	-0.59449	83	-0.14993	80	-0.27415
82	2.62987	85	0.38467	84	0.55132	85	-0.68628	81	0.14066					81	1.18118	85	-0.46982	83	0.22973	84	-0.47219	81	0.4075
83	2.8701	86	1.08096	85	0.01226	86	-0.13745	82	-0.75388					82	0.73001	86	-0.27744	84	-0.10816	85	-0.86477	82	-0.23313
84	2.80077	87	0.54482	86	0.52788	87	-0.31323	83	0.17581					83	1.44876	87	-0.07334	85	-0.09644	86	-0.2593	83	0.27273
85	2.29198	88	0.75186	87	-0.00923	88	0.18286	84	-0.06638					84	1.15091	88	-0.0499	86	-0.28199	87	-0.31399	84	0.16531
86	2.66893	89	1.00869	88	0.5689	89	0.1145	85	-0.17575					85	0.73001	89	-0.01572	87	-0.18433	88	-0.17922	85	-0.05735
87	2.71971	90	0.75772	89	0.84234	90	-0.10425	86	-0.04099					86	0.68509	90	-0.74131	88	-0.13159	89	-0.2261	86	0.01687
88	3.21092	91	0.81338	90	0.80327	91	-0.35425	87	-0.75974					87	1.28861	91	-0.4376	89	0.23755	90	-0.30422	87	0.1907
89	3.02538	92	0.76553	91	0.42827	92	-0.38355	88	0.24222					88	1.43021	92	-0.30185	90	0.20434	91	-0.52883	88	-0.07493
90	3.32421	93	0.98916	92	0.35601	93	-0.74097	89	0.08011					89	1.20365	93	-0.60361	91.0002	-0.50277	92	-0.61672	89	0.51882
91	2.50389	94	0.83389	93	0.40093	94	0.15161	90	0.21487					90	1.34036	94	-0.01084	92.0002	-0.73128	93	-1.61672	90	0.04812
92	2.64745	95	0.63174	94	0.36968	95	-0.31128	91	-0.06442					91	0.60013	95	-0.3419	93.0002	-0.89123	94	-0.25149	91	-0.01047
93	3.02538	96	0.07998	95	-0.00532	96	-0.54566	92	0.1055					92	1.02103	96	-0.58115	94.0002	-0.64927	95	-0.57961	92	0.48953
94	3.00292	97	0.83486	96	-0.45259	97	-0.24097	93	-0.12497					93	0.30326	97	-0.06455	95.0002	-0.71951	96	-0.32375	93	-0.03782
95	2.80565	98	0.65127	97	0.58452	98	-0.073	94	0.16995					94	0.8472	98	-0.05479	96.0002	-0.8834	97	-0.23586	94	0.64773
96	2.30174	99	0.78897	98	-0.17915	99	-0.2937	95	-0.78708					95	0.78665	99	-0.32725	97.0002	0.05184	98	-0.23782	95	-0.19211
97	2.66796	100	0.99307	99	0.14507	100	-0.55933	96	-0.97067					96	0.70462	100	-0.57236	98.0002	-0.76633	99	-0.56008	96	-0.17844
98	2.28026	101	0.50772	100	0.64898	101	-0.12183	97	0.168					97	0.76224	101	-0.66514	99.0002	-0.70186	100	-0.59524	97	0.16531
99	2.7285	102	0.31338	101	0.07671	102	-0.69409	98	-0.54685					98	0.77103	102	0.07803	100	-0.33866	101	-0.12649	98	-0.24094
100	2.8662	103	0.26748	102	-0.14009	103	-0.75074	99	-0.41208					99	0.73294	103	-0.54014	101	-0.22147	102	-0.6343	99	-0.56516
101	2.45799	104	1.10342	103	-0.19868	104	0.0813	100	-0.66013					100	1.00736	104	0.1708	102	-0.32704	103	-0.99758	100	-0.36399
102	1.87694	105	0.90713	104	0.57085	105	-0.42652	101	-0.2988					101	1.12845	105	0.03311	103	-1.01618	104	-0.17727	101	-0.05344
103	2.57714	106	1.22451	105	0.11187	106	0.14575	102	-1.03122					102	0.74466	106	0.14541	104	-0.13551	105	-0.69289	102	-0.16672
104	2.86034	107	0.35537	106	0.59038	107	-0.38941	103	-0.46677					103	0.66361	107	-0.64756	105	-0.23704	106	0.12351	103	-0.89329
105	2.45311	108	0.86025	107	0.17827	108	0.36645	104	-0.03513					104	1.03665	108	-0.17002	106	-0.05163	107	-0.23391	104	-0.10032
106	3.08592	109	0.40029	108	0.77398	109	-0.34644	105	-0.06638					105	0.46927	109	-0.40342	107	-0.47913	108	0.16648	105	-0.02219
107	2.58495	110	0.09561	109	-0.51509	110	-0.32886	106	0.00589					106	0.93216	110	-1.02061	108	-0.2509	109	-0.28469	106	0.45242
108	3.12596	111	0.41299	110	-0.32173	111	-0.34253	107	-0.05466					107	0.689	111	-0.31455	109	-0.64526	110	-0.32766	107	-0.08665
109	2.58007	112	0.3417	111	0.10991	112	-0.51831	108	-0.33981					108	1.20853	112	-0.65928	110	-0.93805	111	-0.39016	108	-0.14329
110	2.97264	113	0.96084	112	-0.1811	113	0.16723	109	-0.45896					109	0.74857	113	-0.12022	111	0.19045	112	-0.70852	109	-0.13938
111	2.61522	114	0.38076	113	0.86382	114	-0.05933	110	-0.74411					110	1.13333	114	-0.35654	112	-0.89505	113	-0.27492	110	-0.37961
112	2.73729	115	1.204	114	0.1021	115	0.42505	111	-0.05661					111	0.80912	115	-0.39463	113	-0.2567	114	-0.68313	111	0.4407
113	2.93944	116	0.74893	115	0.64702	116	-0.30152	112	-0.83786					112	0.91361	116	0.25186	114	-0.39923	115	-0.44485	112	-0.47727
114	2.76073	117	0.62979	116	0.13921	117	0.29614	113	0.09378					113	1.06302	117	0.10342	115	-0.84826	116	-0.27688	113	0.32351
115	3.56444	118	0.7333	117	0.61577	118	0.10083	114	-0.03122					114	0.68119	118	-0.29111	116	-0.34246	117	-0.2261	114	0.13406
116	3.30663	119	0.61611	118	0.2896	119	-0.39136	115	0.40042					115	0.63724	119	-0.58603	117	0.42498	118	-0.11672	115	0.02078
117	3.67772	120	1.50771	119	0.39898	120	0.18091	116	0.11917					116	1.38919	120	0.46768	118	-0.28	119	-0.30227	116	0.46414
118	3.00585	121	0.95498	120	0.93999	121	-0.16675	117	-0.14646					117	1.51615	121	-0.34287	119	-0.16473	120	-0.17532	117	0.08523
119	2.90721	122	1.05459	121	0.31499	122	-0.29175	118	-0.18161					118	1.18802	122	-0.0499	120	0.31946	121	-0.59719	118	0.06179
120	3.70507	123	1.17471	122	0.6607	123	-0.15308	119	-0.26169					119	1.19876	123	0.14248	121	-0.54363	122	-0.50149	119	0.02078
121	3.23632	124	1.50674	123	0.27398	124	-0.00659	120	0.42972					120	1.49857	124	0.0917	122	-0.51643	123	-0.12844	120	0.55593
122	2.90331	125	1.24502	124	0.45366	125	-0.21558	121	-0.07614					121	0.78372	125	-0.08994	123	-0.46553	124	-0.65774	121	-0.22727
123	3.24803	126	0.83975	125	-0.21431	126	0.18091	122	-0.11911					122	0.93119	126	-0.81943	124	-0.29965	125	-0.12844	122	-0.47727
124	3.27733	127	1.20498	126	-0.02095	127	0.49145	123	-0.40036					123	1.28763	127	-0.16514	125	-0.94802	126	-0.40578	123	-0.12571
125	2.93651	128	1.42861	127	0.40874	128	0.43286	124	-0.11521					124	1.24076	128	0.60732	126	-0.77997	127	-0.36086	124	0.08718
126	2.68651	129	0.70986	128	0.57476	129	-0.64527	125	-0.60739					125	1.13822	129	-0.24229	127	-0.9342	128	0.01218	125	0.04226
127	3.49217	130	0.53115	129	0.28179	130	-0.74878	126	-0.27731					126	0.66165	130	-0.05967	128	-0.06329	129	-0.26125	126	0.27078
128	3.49999	131	0.67373	130	-0.26509	131	-0.63159	127	0.07425					127	1.43021	131	-0.13389	129	0.07145	130	0.09031	127	-0.17454
129	2.6953	132	0.59268	131	0.10405	132	-0.42261	128	-0.06638					128	1.34818	132	-0.2794	130	-0.8522	131	-0.07766	128	0.69461
130	2.38768	133	0.93057	132	-0.04048	133	-0.17652	129	-0.62692					129	0.96146	133	-0.06064	131	-0.39339	132	-0.59914	129	-0.16086
131	2.91698	134	0.79385	133	0.39898	134	0.19262	130	-0.25778					130	1.03275	134	-0.29111	132	-0.46748	133	-0.4468	130	0.17703
132	2.77635	135	0.65908	134	0.51226	135	0.02075	131	-0.30856					131	1.3179	135	-0.02549	133	-0.30738	134	0.13719	131	0.41335
133	2.66307	136	0.54678	135	0.28569	136	0.07544	132	-0.62302					132	1.00345	136	-0.37607	134	-0.14911	135	0.20359	132	-0.13938
134	3.28221	137	1.21768	136	0.63335	137	0.15161	133	-0.17966					133	0.89017	137	-0.44736	135	-0.04959	136	-0.45852	133	0.4075
135	2.64549	138	0.82412	137	0.60601	138	0.34106	134	-0.00192					134	1.45072	138	-0.171	136	-0.25663	137	-0.20071	134	0.43679
136	3.00682	139	1.87197	138	0.50249	139	0.19848	135	-0.38278					135	1.57572	139	0.36709	137	-0.28188	138	-0.20852	135	0.50711
137	3.33983	140	1.44521	139	0.89116	140	0.64575	136	-0.39646					136	1.29056	140	-0.29209	138	0.31173	139	-0.01907	136	-0.02219
138	3.2451	141	1.39346	140	0.92241	141	0.28247	137	-0.19528					137	1.03958	141	0.36709	139	-0.29371	140	0.03953	137	-0.20969
139	3.70799	142	1.27139	141	0.48101	142	0.32544	138	-0.34958					138	1.30033	142	0.22744	140	-0.29557	141	0.24265	138	0.4739
140	3.54393	143	1.34463	142	0.0689	143	-0.13745	139	0.3848					139	1.50931	143	-0.02939	141	0.06362	142	0.60594	139	0.40554
141	3.17674	144	1.16787	143	0.1314	144	0.62817	140	0.3262					140	1.28079	144	0.06924	142	-0.10623	143	0.15867	140	0.20828
142	2.70897	145	0.71084	144	1.1646	145	0.22778	141	0.0723					141	1.439	145	-0.19248	143	-0.1979	144	0.32273	141	0.45828
143	2.48339	146	1.57412	145	0.37944	146	0.02856	142	-0.10349					142	1.25638	146	0.62783	144	0.13992	145	0.07468	142	0.3157
144	3.46483	147	0.83096	146	0.56109	147	-0.0437	143	-0.25778					143	1.05228	147	0.19912	145	0.39962	146	0.3325	143	0.26296
145	3.15233	148	0.9833	147	-0.00141	148	0.15161	144	0.3555					144	1.32279	148	0.16982	146	0.20223	147	-0.18899	144	0.57546
146	3.64842	149	0.70693	148	1.22905	149	-0.89722	145	0.30081					145	1.49271	149	0.45596	147	-0.42433	148	0.35789	145	0.73171
147	2.59667	150	0.89834	149	-0.03266	150	-0.29761	146	0.00589					146	1.81693	150	-0.36045	148	0.60466	149	0.10203	146	0.79421
148	3.08397	151	1.06436	150	0.2896	151	-0.00269	147	-0.45114					147	0.75345	151	0.11807	149	0.6944	150	-0.71828	147	-0.07883
149	2.54198	152	1.37197	151	1.24077	152	-0.38159	148	0.22073					148	1.29544	152	0.4999	150	-0.07671	151	-0.41946	148	0.40359
150	2.54979	153	1.4999	152	0.39702	153	0.04028	149	-0.31638					149	1.63431	153	-0.31553	151	0.40542	152	0.04148	149	0.5989
151	2.93358	154	1.43545	153	0.24663	154	0.14184	150	-0.59763					150	1.00345	154	0.51065	152	0.12997	153	-0.30813	150	-0.48899
152	2.84862	155	1.21865	154	0.72124	155	-0.198	151	-0.35349					151	1.44974	155	-0.22568	153	-0.32675	154	0.49265	151	0.29421
153	3.0537	156	0.75772	155	0.50445	156	0.45434	152	-0.12497					152	1.37845	156	-0.49326	154	0.32518	155	-1.07766	152	0.05203
154	3.44139	157	0.3749	156	0.47124	157	-0.10816	153	0.11917					153	0.72806	157	-0.60068	155	-0.69013	156	-0.57961	153	0.07156
155	2.58104	158	0.90518	157	0.10796	158	0.22583	154	0.15042					154	1.6099	158	-0.3458	156	-0.42642	157	-0.01321	154	0.44265
156	2.84081	159	0.95205	158	0.89116	159	-0.21363	155	-0.62692					155	0.33743	159	-0.27158	157	-0.0691	158	-0.01516	155	-1.0925
157	2.65819	160	1.06436	159	0.69195	160	-0.06323	156	-0.31052					156	1.10892	160	-0.1124	158	0.05783	159	-0.44289	156	-0.54954
158	3.06737	161	0.59561	160	0.80523	161	-0.36597	157	-0.68747					157	1.35013	161	-0.65537	159	-0.14329	160	0.16648	157	0.05984
159	3.04296	162	0.85342	161	0.15874	162	-0.46167	158	-0.15036					158	0.92337	162	-0.13193	160	0.41902	161	-0.73782	158	0.05007
160	2.94921	163	0.96963	162	0.23296	163	0.36841	159	0.1973					159	1.31107	163	-0.39463	161	-0.6042	162	-0.70657	159	0.30203
161	2.8037	164	1.11611	163	0.2564	164	-0.40113	160	0.37894					160	1.58255	164	0.05068	162	0.14764	163	-0.59719	160	0.1575
162	2.71581	165	1.66396	164	0.50054	165	-0.02808	161	-0.1113					161	0.98001	165	0.36611	163	-0.61198	164	-0.28078	161	-0.29758
163	3.39257	166	0.89443	165	1.00054	166	-0.14722	162	-0.40036					162	0.93704	166	-0.21592	164	-0.1082	165	-0.5093	162	-0.31126
164	2.71288	167	1.24697	166	0.18218	167	0.11059	163	0.51956					163	1.20169	167	0.22451	165	-0.45589	166	-0.86867	163	0.54421
165	4.00096	168	0.7919	167	0.36577	168	0.04028	164	-0.38474					164	0.88529	168	0.0585	166	-0.51439	167	-0.57766	164	-0.43821
166	2.88182	169	1.80166	168	0.44194	169	0.04028	165	0.4219					165	0.86283	169	0.85342	167	-0.17838	168	-0.40578	165	0.04421
167	3.15819	170	1.16104	169	0.30913	170	0.21216	166	-0.55466					166	1.18509	170	-0.02549	168	-0.04766	169	-0.37649	166	-0.25657
168	3.3828	171	1.31826	170	0.06304	171	0.18091	167	0.31058					167	1.00638	171	-0.0167	169	0.05383	170	-0.42922	167	0.22585
169	2.96971	172	1.05947	171	-0.0268	172	0.17505	168	-0.2988					168	1.4263	172	-0.08018	170	-0.653	171	-0.6011	168	0.17898
170	3.2578	173	1.72549	172	0.82866	173	0.38403	169	0.04105					169	0.88236	173	0.01553	171	-0.3209	172	-0.16164	169	0.52078
171	3.08299	174	0.74404	173	0.89507	174	-0.08472	170	-0.23435					170	0.53372	174	-0.28428	172	0.34879	173	-0.05617	170	-0.19797
172	2.75292	175	1.04482	174	0.02202	175	-0.16675	171	0.12503					171	1.05814	175	-0.21982	173	0.08313	174	-0.85305	171	-0.14524
173	3.6494	176	1.55068	175	0.42437	176	-0.15503	172	-0.15036					172	1.30814	176	0.03408	174	-0.5964	175	-0.85891	172	0.37429
174	2.76268	177	1.34951	176	0.80913	177	0.03833	173	-0.12106					173	1.37259	177	-0.79795	175	-0.3855	176	-0.96242	173	0.09304
175	3.10253	178	1.05947	177	0.49468	178	-0.01441	174	-0.79294					174	0.69095	178	0.31045	176	-0.37	177	-1.37258	174	-0.54368
176	3.34667	179	1.43545	178	0.5689	179	-0.23316	175	-0.27536					175	0.69486	179	0.10635	177	-0.63331	178	-0.06985	175	-0.59055
177	3.73046	180	1.83096	179	0.36773	180	0.04028	176	-0.37302					176	1.01126	180	0.08779	178	0.07731	179	-0.52883	176	-0.44797
178	3.44628	181	1.32998	180	1.06304	181	0.0227	177	-0.36911					177	1.05716	181	0.36025	179	0.05798	180	-0.58352	177	-0.80344
179	2.71971	182	1.48135	181	0.42827	182	0.34497	178	-0.08591					178	1.84134	182	0.26553	180	0.4836	181	-0.48	178	0.48953
180	3.39257	183	1.65518	182	0.55327	183	0.18091	179	-0.28903					179	1.08548	183	0.16592	181	0.29022	182	-0.41164	179	-0.50657
181	2.56737	184	0.57803	183	0.87749	184	-0.33277	180	0.40237					180	0.76419	184	-0.23154	182	0.22193	183	-0.41946	180	0.58523
182	2.8203	185	1.36904	184	0.05913	185	-0.02417	181	2.97E-5					181	0.60697	185	0.44033	183	-0.26836	184	-0.21438	181	0.0989
183	3.63378	186	1.27822	185	0.50054	186	0.06958	182	-0.30466					182	0.8599	186	0.06631	184	0.21031	185	-0.72805	182	0.15554
184	3.1162	187	0.61807	186	0.81109	187	0.02075	183	0.01565					183	1.63431	187	-0.29307	185	0.00116	186	-0.4761	183	-0.04563
185	2.51952	188	0.72549	187	0.37163	188	-0.26245	184	-0.22458					184	1.814	188	-0.50596	186	-0.51061	187	-1.01125	184	0.13015
186	3.46776	189	1.21865	188	0.0982	189	0.44262	185	-0.50388					185	1.20365	189	-0.55967	187	-0.06709	188	-0.61672	185	-0.02219
187	2.35936	190	1.17666	189	0.6021	190	-0.24097	186	-0.50778					186	1.54837	190	-0.754	188	-0.47732	189	-0.47414	186	0.1907
188	2.81737	191	0.79482	190	0.83062	191	-0.59449	187	-0.63083					187	0.52201	191	-0.03037	189	-0.38355	190	-1.1675	187	-0.2136
189	3.05077	192	0.8417	191	-0.11274	192	-0.29175	188	-0.21286					188	1.0054	192	-0.72178	190	-0.27028	191	-0.65774	188	-0.09446
190	2.72264	193	1.01162	192	0.11382	193	-0.02417	189	0.12112					189	1.18021	193	-0.66318	191	-0.61607	192	-1.17336	189	0.19265
191	2.12889	194	0.67959	193	0.29741	194	-0.66089	190	-0.15036					190	0.54154	194	-0.97178	192	-0.57682	193	-0.7925	190	-0.11204
192	2.83202	195	0.96182	194	0.32085	195	0.052	191	-0.44919					191	0.62552	195	0.07412	193	-0.27614	194	-1.1343	191	0.36648
193	2.79393	196	0.62002	195	0.20952	196	-0.34448	192	-0.21872					192	0.75638	196	-0.61728	194	-0.48113	195	-0.4468	192	-0.27415
194	3.47557	197	1.11904	196	0.50249	197	-0.08863	193	0.16409					193	0.87454	197	-0.47764	195	-0.18441	196	-0.71438	193	-0.000708
195	3.12596	198	1.27334	197	0.38921	198	-0.37378	194	-0.28708					194	1.314	198	-0.16318	196	-0.41481	197	-0.83938	194	-0.26243
196	2.70311	199	1.25674	198	0.12359	199	0.22387	195	-0.07614					195	1.31595	199	-0.42197	197	-0.32107	198	-0.92141	195	0.5989
197	2.65721	200	1.03115	199	0.37359	200	-0.6062	196	-0.31638					196	0.70169	200	-0.33701	198	-0.31522	199	-0.62453	196	-0.12571
198	3.31639	201	0.9833	200	0.18413	201	-0.42456	197	-0.23239					197	0.41947	201	-0.46494	199	-0.59643	200	-1.04055	197	-0.14133
199	3.23339	202	0.49111	201	0.31109	202	-0.2273	198	-0.17575					198	1.50833	202	-0.26768	200	-0.44215	201	-1.14016	198	0.41726
200	2.95995	203	0.78897	202	0.08843	203	0.05005	199	-0.07419					199	1.14993	203	-0.82139	201	-0.78585	202	-0.34328	199	-0.11204
201	3.01464	204	0.63369	203	0.85991	204	-0.52027	200	-0.25388					200	0.99954	204	0.03115	202	-0.59829	203	-0.60891	200	-0.0554
202	2.48924	205	0.8583	204	-0.00727	205	-0.37183	201	-0.6738					201	0.57767	205	0.42764	203	0.17694	204	-0.90188	201	-0.28196
203	2.75194	206	1.69619	205	-0.21626	206	0.27661	202	-0.48435					202	1.02884	206	0.371	204	-0.3152	205	-0.05617	202	-0.19016
204	2.2578	207	1.35439	206	1.09429	207	0.25122	203	-0.582					203	0.76224	207	-0.05674	205	-0.1491	206	-0.30032	203	-0.36399
205	2.7119	208	1.6083	207	0.23101	208	0.30395	204	-0.49606					204	0.99076	208	0.30654	206	0.29608	207	-0.15383	204	-0.03391
206	3.52245	209	1.11025	208	0.98101	209	0.40747	205	0.16409					205	0.83548	209	0.21475	207	-0.28387	208	-0.31789	205	0.18875
207	3.11229	210	1.1542	209	0.63726	210	0.12622	206	0.4805					206	1.35111	210	0.1083	208	0.19067	209	0.20554	206	0.23562
208	3.53905	211	1.32119	210	0.76031	211	0.27661	207	-0.06442					207	1.38626	211	-0.54697	209	0.34293	210	-0.41555	207	0.18679
209	3.15526	212	1.20986	211	0.95952	212	0.06177	208	0.86917					208	1.22708	212	-0.04893	210	-0.18243	211	-0.93508	208	0.75125
210	3.40819	213	0.87393	212	0.71929	213	-0.33863	209	0.16605					209	1.52884	213	0.10537	211	-0.10607	212	-0.39602	209	0.45828
211	3.09178	214	1.19326	213	0.03765	214	-0.19214	210	-0.00388					210	1.45169	214	0.34853	212	0.2472	213	-0.52688	210	-0.23899
212	3.86132	215	1.68447	214	0.56695	215	0.31372	211	0.168					211	0.43411	215	0.19717	213	-0.39716	214	-0.42532	211	-0.30735
213	2.95214	216	1.81045	215	1.04351	216	0.55395	212	-0.06247					212	1.60013	216	0.18643	214	0.2278	215	-0.55813	212	-0.08469
214	2.9619	217	0.96084	216	1.02007	217	-0.59253	213	-0.09567					213	1.18118	217	-0.44248	215	0.11062	216	-0.0386	213	0.32937
215	3.76268	218	1.59756	217	0.5396	218	-0.17066	214	-0.91989					214	1.07572	218	0.27236	216	0.36446	217	-0.35696	214	-0.13547
216	3.03221	219	0.98721	218	0.56304	219	-0.01831	215	0.00198					215	1.3804	219	-0.26768	217	0.384	218	-0.56985	215	0.35671
217	2.95311	220	1.34268	219	0.55132	220	0.02466	216	0.15823					216	1.15384	220	-0.20518	218	-0.10039	219	-0.34719	216	0.71023
218	3.07421	221	1.60732	220	0.86577	221	-0.54761	217	-0.54099					217	0.78763	221	0.204	219	-0.17063	220	-0.57961	217	-0.34251
219	2.9785	222	1.32803	221	1.15679	222	0.70434	218	0.02542					218	1.17435	222	0.079	220	0.08725	221	-0.81594	218	-0.08274
220	2.79589	223	1.87783	222	0.83648	223	0.94848	219	0.10355					219	1.25638	223	0.33389	221	0.52858	222	0.10203	219	0.31179
221	3.52635	224	0.67861	223	1.15093	224	-0.25464	220	0.42972					220	0.94486	224	0.01357	222	0.42305	223	-0.05422	220	0.53836
222	3.7412	225	1.2167	224	0.69195	225	-0.26831	221	0.27347					221	1.41556	225	0.12588	223	0.11249	224	-0.51321	221	0.28054
223	3.3535	226	1.21475	225	0.60406	226	0.19653	222	0.47269					222	1.83158	226	-0.07334	224	-0.03395	225	-0.37844	222	0.7864
224	3.16405	227	1.56631	226	0.34429	227	0.11059	223	0.03128					223	1.40872	227	-0.41318	225	0.13591	226	-0.34524	223	0.43679
225	2.52147	228	1.90518	227	0.61382	228	0.04419	224	-0.15427					224	1.84622	228	0.52725	226	-0.41288	227	-0.59719	224	0.36453
226	2.96678	229	1.81045	228	0.96538	229	0.15942	225	-0.16794					225	1.15482	229	0.3876	227	-0.4147	228	-0.51907	225	-0.19797
227	3.27147	230	1.58389	229	0.99077	230	0.36645	226	-0.52341					226	1.17435	230	-0.14951	228	0.4993	229	-0.40383	226	-0.31711
228	2.64159	231	1.29775	230	0.64898	231	-0.09448	227	0.41214					227	0.85404	231	0.28897	229	-0.08865	230	-0.27492	227	0.25515
229	3.76268	232	1.04678	231	0.83452	232	0.15942	228	0.49417					228	1.31009	232	0.33877	230	0.35667	231	-0.17336	228	0.48562
230	2.89354	233	1.26455	232	0.55523	233	0.04028	229	0.33011					229	1.41751	233	-0.02158	231	0.06573	232	0.04343	229	0.5032
231	2.9453	234	1.32412	233	1.05718	234	0.44262	230	0.09378					230	1.14603	234	-0.43076	232	0.21606	233	-0.02102	230	0.3821
232	2.72264	235	1.31729	234	0.64898	235	-0.02613	231	0.07815					231	1.25052	235	-0.52549	233	0.27254	234	-0.52688	231	0.0696
233	3.40624	236	1.28311	235	0.55718	236	-0.18824	232	-0.40622					232	1.65677	236	0.52041	234	-0.38549	235	-0.02688	232	0.3821
234	2.97753	237	1.15615	236	0.19781	237	0.09887	233	0.57425					233	1.27005	237		235	-0.48311	236	-0.24172	233	0.55593
235	3.47948	238		237	0.53765	238		234	0.1348					234	1.02689	238		236		237		234	-0.04954
236	2.79198	239		238		239		235	0.17776					235	1.69095	239		237		238		235	0.49148
237	2.41112	240		239		240		236	-0.23239					236	1.42533	240		238		239		236	0.28054
238		241		240		241		237	-0.12888					237		241		239		240		237
239		242		241		242		238						238		242		240		241		238
240		243		242		243		239						239		243		241		242		239
241		244	1.94717	243		244	0.74536	240						240		244		242		243		240
242		245	1.84756	244	1.58843	245	0.32934	241						241		245	0.27432	243		244		241
243		246	1.75771	245	0.68999	246	0.3352	242						242		246	0.22549	244	0.73738	245	0.08054	242
244	3.65135	247	1.43545	246	0.62945	247	0.07348	243						243		247	-0.29014	245	0.07945	246	-0.17336	243
245	2.61815	248	0.88076	247	0.37554	248	-0.11402	244	0.97269					244		248	-0.42685	246	0.4151	247	-0.27492	244
246	3.15721	249	1.43154	248	0.41656	249	0.21997	245	-0.01169					245	0.65579	249	-0.37998	247	-0.4069	248	-0.41164	245	0.25515
247	3.36424	250	1.53896	249	0.51812	250	0.68872	246	-0.13669					246	1.27298	250	-0.32725	248	-0.17264	249	-0.46828	246	0.23953
248	3.12206	251	1.26162	250	1.00835	251	0.74536	247	-0.11521					247	1.53665	251	-0.21592	249	-0.34637	250	-0.47805	247	0.00125
249	3.29589	252	1.38857	251	0.20952	252	0.31567	248	-0.58981					248	1.08158	252	-0.00889	250	0.01092	251	-0.13235	248	-0.05344
250	3.15721	253	1.70303	252	0.91656	253	0.41137	249	-0.23825					249	0.82572	253	0.59658	251	-0.29753	252	-0.04836	249	0.06179
251	2.73143	254	1.28311	253	0.2271	254	0.39575	250	0.20706					250	1.06986	254	0.69229	252	-0.05539	253	0.24461	250	0.2571
252	3.03612	255	1.28506	254	0.99663	255	0.38012	251	-0.41403					251	0.92728	255	-0.921	253	-0.02593	254	0.29539	251	-0.09641
253	3.6787	256	2.03506	255	0.56499	256	0.59301	252	0.52737					252	1.03275	256	0.44619	254	0.68062	255	-0.47219	252	0.63015
254	2.7119	257	1.84756	256	1.31109	257	0.68481	253	0.53519					253	1.71439	257	0.82315	255	-0.14903	256	0.02976	253	0.94851
255	2.84862	258	1.75381	257	1.6607	258	0.08325	254	0.09964					254	1.47415	258	0.87979	256	0.67717	257	0.77	254	0.72781
256	3.48339	259	0.996	258	0.81109	259	-0.47339	255	-0.06052					255	1.0679	259	0.28408	257	1.07919	258	-0.02102	255	0.03445
257	3.46581	260	1.52529	259	0.64507	260	0.65356	256	0.85745					256	1.3179	260	0.15322	258	0.4719	259	-0.51125	256	0.38406
258	2.56737	261	1.22646	260	0.87749	261	-0.05347	257	0.51565					257	2.08548	261	-0.40147	259	0.29613	260	-0.1343	257	1.13992
259	3.02245	262	1.95889	261	0.87749	262	0.32544	258	0.00394					258	1.53079	262	-0.03428	260	0.38601	261	-0.49758	258	0.6614
260	3.11229	263	1.14443	262	1.35991	263	-0.05933	259	-0.15427					259	1.36478	263	-0.42881	261	0.15164	262	-0.29641	259	0.41531
261	3.31737	264	1.77334	263	0.62359	264	0.06177	260	0.18753					260	1.26322	264	0.33682	262	0.39373	263	-0.51907	260	0.39773
262	3.19432	265	1.91201	264	0.80718	265	0.53247	261	0.10159					261	1.55228	265	0.67471	263	0.30392	264	-0.42336	261	0.00515
263	3.01854	266	1.14834	265	0.88726	266	0.09302	262	0.39261					262	0.7554	266	0.37783	264	-0.27404	265	-0.00149	262	-0.00852
264	2.79784	267	1.19326	266	0.86773	267	0.15942	263	-0.24411					263	1.21829	267	0.34853	265	0.78637	266	-0.10891	263	0.02859
265	3.23924	268	1.28311	267	0.53374	268	0.37622	264	-0.07224					264	1.1304	268	0.03213	266	0.20236	267	0.53953	264	0.44656
266	2.62206	269	1.69326	268	0.54937	269	0.18286	265	0.08401					265	1.93704	269	0.20791	267	0.35667	268	-0.12649	265	0.64968
267	2.43846	270	2.16396	269	0.81109	270	1.09106	266	-0.45896					266	1.42337	270	0.66494	268	0.51489	269	0.00437	266	0.15554
268	3.47167	271	1.4335	270	1.12749	271	0.09692	267	0.2637					267	1.63431	271	0.63565	269	0.15943	270	0.37156	267	1.10476
269	2.85253	272	0.8124	271	1.27398	272	-0.40894	268	0.20511					268	1.52493	272	0.07705	270	0.52087	271	-0.05617	268	0.29031
270	3.70018	273	1.27334	272	-0.26899	273	-0.01636	269	0.0469					269	1.70462	273	0.36025	271	0.78028	272	-0.63821	269	0.03835
271	2.66698	274	1.28506	273	0.60406	274	0.45434	270	0.6973					270	1.91947	274	0.49697	272	-0.20372	273	-0.36672	270	0.845
272	2.53807	275	1.36123	274	0.83452	275	0.50317	271	0.06644					271	1.89603	275	0.12783	273	0.33527	274	0.00437	271	0.89578
273	2.71385	276	1.72061	275	0.15288	276	0.84692	272	-0.57224					272	1.52884	276	0.56729	274	0.89361	275	-0.13821	272	0.43093
274	2.83104	277	1.47646	276	1.58452	277	-0.2605	273	-0.05466					273	1.59915	277	0.3251	275	-0.24468	276	0.31883	273	0.57351
275	2.48534	278	1.0917	277	0.39312	278	0.13598	274	0.75003					274	1.8179	278	0.15713	276	0.54007	277	-0.37258	274	0.98171
276	3.03417	279	1.57803	278	0.3814	279	-0.0398	275	-0.02927					275	1.4097	279	0.0126	277	-0.55343	278	-0.2261	275	0.33523
277	2.22557	280	1.30654	279	0.53765	280	0.38208	276	0.5469					276	1.91165	280	0.68643	278	-0.09246	279	-0.36086	276	0.81765
278	2.41112	281	0.70498	280	1.15874	281	-0.21558	277	-0.13278					277	1.15775	281	-0.0167	279	0.26899	280	0.5239	277	0.29031
279	2.90526	282	1.04482	281	-0.17915	282	-0.09644	278	-0.35739					278	1.39017	282	0.46182	280	0.9697	281	-0.40188	278	0.18289
280	3.54979	283	0.85928	282	0.16851	283	-0.33472	279	0.28323					279	1.83158	283	0.36221	281	-0.3854	282	0.05906	279	0.47195
281	2.00487	284	1.24014	283	0.27788	284	0.23559	280	0.36917					280	2.25931	284	0.39736	282	0.3391	283	-0.47024	280	1.21414
282	2.56932	285	2.28896	284	0.48687	285	0.29809	281	-0.19724					281	1.38431	285	0.83291	283	-0.000743	284	0.07078	281	-0.04563
283	2.6826	286	1.41592	285	0.82281	286	0.17895	282	-0.11911					282	1.5015	286	0.76846	284	0.27859	285	0.00633	282	0.31375
284	2.10839	287	1.98037	286	0.42632	287	0.44458	283	0.14456					283	1.99368	287	0.73916	285	0.12426	286	0.18797	283	0.5989
285	3.07909	288	1.80654	287	0.57281	288	0.43286	284	-0.12888					284	1.2515	288	0.80557	286	0.19846	287	0.16648	284	0.3782
286	2.65331	289	1.37295	288	0.73101	289	-0.00659	285	0.10355					285	1.92142	289	0.65127	287	0.13026	288	0.35008	285	0.52859
287	3.25682	290	1.46279	289	1.06304	290	-0.06128	286	0.09769					286	1.64408	290	0.5419	288	0.59492	289	0.145	286	0.19851
288	3.13964	291	1.25771	290	0.18023	291	0.47583	287	0.11917					287	2.16556	291	0.23135	289	0.466	290	-0.01125	287	0.2825
289	2.89549	292	1.20498	291	1.02593	292	0.24926	288	0.48831					288	1.80618	292	0.22549	290	0.38215	291	0.10398	288	0.54421
290	2.38768	293	1.25576	292	0.43609	293	-0.01245	289	0.28714					289	2.01517	293	0.65713	291	0.40346	292	-0.58352	289	0.64578
291	3.17089	294	1.49209	293	0.30718	294	0.26294	290	0.02151					290	1.3765	294	0.7001	292	-0.04765	293	-0.4761	290	0.6575
292	2.29979	295	1.10928	294	0.8482	295	0.88013	291	-0.31442					291	1.83939	295	0.11221	293	-0.20174	294	0.19968	291	0.23562
293	3.06542	296	1.70498	295	0.95366	296	0.49536	292	0.27933					292	0.83744	296	0.83682	294	0.63016	295	0.72898	292	0.04617
294	2.92284	297	1.6542	296	1.0728	297	0.07348	293	-0.10153					293	1.68704	297	1.16494	295	0.7746	296	0.22898	293	0.47781
295	2.31932	298	1.34951	297	0.42632	298	0.36645	294	0.02542					294	2.16361	298	-0.10654	296	0.34109	297	-0.21828	294	0.60867
296	3.15526	299	0.77334	298	1.34624	299	0.30005	295	-0.06638					295	1.75345	299	0.36611	297	0.33907	298	-0.12258	295	0.33328
297	2.14549	300	1.88467	299	0.34429	300	1.08911	296	0.24612					296	1.81986	300	0.7958	298	-0.02218	299	-0.06789	296	0.0364
298	3.20018	301	1.25771	300	1.06695	301	0.09106	297	0.26565					297	1.71243	301	0.84072	299	0.60477	300	0.41258	297	0.75125
299	2.45799	302	1.4999	301	0.45171	302	0.5813	298	0.49222					298	1.81595	302	1.28799	300	0.52075	301	0.26414	298	0.42507
300	2.96581	303	1.17764	302	0.43609	303	0.03052	299	-0.35349					299	1.98783	303	0.59463	301	0.73758	302	0.7075	299	0.39578
301	2.44042	304	1.15615	303	-0.13813	304	-0.08667	300	0.16019					300	1.98587	304	0.20596	302	0.5441	303	-0.03664	300	0.12039
302	2.71581	305	1.51943	304	0.02984	305	0.5188	301	-0.15427					301	1.98001	305	0.57315	303	0.17883	304	-0.55813	301	0.67117
303	2.82714	306	1.80459	305	0.86577	306	0.71606	302	-0.0527					302	1.98978	306	0.83877	304	-0.14899	305	0.13133	302	0.66726
304	2.30956	307	1.80068	306	1.30132	307	-0.03394	303	-0.21677					303	1.6304	307	0.85244	305	0.66334	306	0.18797	303	0.0657
305	3.11034	308	1.54678	307	0.96538	308	0.02466	304	-0.17185					304	1.01322	308	0.63955	306	0.46799	307	-0.24172	304	0.04812
306	2.92284	309	1.47842	308	0.27984	309	0.28247	305	0.14847					305	2.56009	309	0.75869	307	0.64756	308	-0.47805	305	0.77664
307	2.72167	310	1.54482	309	1.13726	310	-0.03003	306	0.05081					306	2.08743	310	0.72744	308	-0.01225	309	0.01804	306	0.55203
308	2.54589	311	1.29678	310	1.10405	311	-0.29761	307	0.10745					307	1.79642	311	0.35049	309	0.83713	310	-0.08547	307	0.37625
309	2.27635	312	1.36123	311	0.33257	312	0.1477	308	-0.27146					308	0.87064	312	0.5458	310	0.74517	311	-0.31008	308	-0.11399
310	2.98534	313	1.42373	312	0.89116	313	0.07934	309	0.14456					309	1.45658	313	0.63174	311	0.14782	312	-0.15578	309	0.6614
311	2.10057	314	1.20107	313	0.46148	314	-0.35425	310	0.22855					310	2.06595	314	0.34853	312	0.36449	313	-0.2593	310	0.27468
312	2.84471	315	1.66201	314	0.24273	315	0.14575	311	-0.19528					311	1.33939	315	0.53408	313	0.21603	314	-0.40383	311	0.01687
313	2.20409	316	1.46475	315	0.58257	316	-0.02613	312	-0.09958					312	1.71048	316	0.40322	314	0.38603	315	0.17429	312	0.18679
314	1.96385	317	1.32217	316	0.64312	317	0.03833	313	-0.12497					313	1.60697	317	1.42861	315	0.38206	316	-0.47414	313	0.67507
315	2.84276	318	1.25771	317	0.46734	318	0.15356	314	0.00589					314	1.32767	318	0.36025	316	0.45249	317	-0.0425	314	0.47976
316	2.44823	319	1.49404	318	0.26226	319	-0.29566	315	-0.17966					315	1.89212	319	0.81533	317	0.72766	318	0.00828	315	0.33523
317	2.62596	320	1.73232	319	0.81695	320	0.18091	316	0.03128					316	1.73197	320	0.8251	318	0.3587	319	0.01414	316	0.21414
318	2.28612	321	1.87686	320	0.55132	321	0.20434	317	-0.06052					317	1.6597	321	1.44033	319	0.64763	320	-0.07766	317	0.91921
319	2.68846	322	1.54287	321	0.78765	322	0.52075	318	-0.20896					318	1.47025	322	0.84072	320	0.60683	321	-0.00539	318	0.22781
320	2.39354	323	1.35928	322	0.61577	323	0.09302	319	-0.00388					319	1.35501	323	0.75088	321	1.11247	322	-0.22805	319	0.07546
321	2.3662	324	1.72646	323	0.4439	324	0.3645	320	-0.0781					320	1.3472	324	1.20986	322	0.56366	323	-0.4175	320	0.05007
322	2.53026	325	2.09561	324	0.46929	325	0.21411	321	0.21097					321	1.82572	325	0.52627	323	-0.02798	324	0.21336	321	0.64187
323	2.52831	326	1.22646	325	0.73491	326	0.16919	322	-0.25192					322	1.73978	326	0.7919	324	0.7081	325	-0.42532	322	-0.06321
324	2.69042	327	2.0292	326	0.24859	327	0.70044	323	-0.5781					323	1.67728	327	1.12393	325	0.03644	326	0.22312	323	0.18679
325	2.83299	328	1.49014	327	0.66265	328	0.50122	324	-0.14255					324	2.0347	328	0.26455	326	0.0598	327	0.11179	324	0.49343
326	2.02245	329	1.1542	328	0.94585	329	0.06372	325	0.22464					325	1.38626	329	0.3251	327	0.46024	328	-0.04836	325	-0.12571
327	2.63378	330	1.04482	329	0.05327	330	0.00122	326	-0.59958					326	1.31986	330	0.46182	328	0.36638	329	-0.48	326	0.1907
328	2.76073	331	1.51748	330	0.5396	331	0.31372	327	0.66995					327	1.65775	331	0.2626	329	0.12433	330	-0.03664	327	0.04812
329	1.63964	332	1.63857	331	0.66265	332	-0.07495	328	-0.08786					328	1.60306	332	0.98525	330	0.16923	331	0.20554	328	-0.1511
330	2.12596	333	1.16396	332	0.38531	333	0.02075	329	-0.40622					329	1.3472	333	0.61807	331	0.39966	332	0.16453	329	0.02859
331	2.30956	334	2.12686	333	0.54156	334	0.80981	330	-0.28122					330	1.59525	334	0.81533	332	0.74532	333	0.00633	330	0.28445
332	1.7705	335	0.9667	334	1.23101	335	0.29614	331	0.1973					331	1.52103	335	-0.17295	333	0.35483	334	0.61765	331	0.30984
333	2.16112	336	0.91006	335	0.45366	336	0.01294	332	-0.27341					332	1.62259	336	0.19814	334	1.06156	335	-0.03664	332	0.59304
334	2.97557	337	1.31436	336	0.16656	337	0.33716	333	0.25003					333	1.44876	337	0.43057	335	-0.071	336	-0.22414	333	0.16335
335	2.35448	338	0.9999	337	0.54741	338	0.50317	334	1.01956					334	2.25736	338	0.12393	336	0.1009	337	-0.31789	334	0.48757
336	2.63768	339	1.54873	338	0.2271	339	0.56958	335	0.29886					335	1.63626	339	0.86807	337	0.55575	338	-0.26711	335	-0.33469
337	2.17089	340	1.93936	339	0.46929	340	0.677	336	-0.21286					336	1.41361	340	0.95596	338	-0.34234	339	0.67234	336	-0.11985
338	2.32714	341	1.16787	340	0.68999	341	-0.60425	337	0.17776					337	1.12454	341	0.6376	339	0.71597	340	-0.02883	337	-0.01047
339	2.31737	342	1.26357	341	0.8814	342	-0.20972	338	0.12112					338	1.40579	342	0.58096	340	0.25921	341	-0.1968	338	-0.55735
340	2.50682	343	1.17568	342	0.60796	343	0.13794	339	0.20316					339	2.14017	343	0.47744	341	0.92887	342	-0.31399	339	0.71218
341	1.90721	344	1.46084	343	0.45952	344	0.052	340	0.6387					340	1.52493	344	1.64541	342	0.50301	343	-0.1343	340	0.13796
342	2.24901	345	1.33193	344	0.71148	345	0.29614	341	-0.02341					341	1.6304	345	0.76065	343	0.05226	344	0.55906	341	0.47976
343	2.47557	346	1.51162	345	0.85406	346	0.22192	342	-0.00388					342	2.30618	346	0.02627	344	0.79408	345	0.15867	342	0.57937
344	1.98143	347	1.3749	346	0.20562	347	-0.06519	343	0.09573					343	1.4097	347	0.26455	345	0.50097	346	-0.98391	343	-0.05149
345	2.3037	348	1.04482	347	0.26421	348	0.26489	344	-0.17575					344	1.86478	348	0.62979	346	-0.3678	347	-0.34719	344	0.56961
346	2.20604	349	1.38857	348	0.52398	349	0.23364	345	0.03519					345	1.5347	349	0.829	347	-0.21743	348	0.24656	345	0.345
347	2.02049	350	1.20693	349	0.58062	350	0.39575	346	-0.16403					346	1.38236	350	0.92861	348	0.51887	349	0.15086	346	-0.25266
348	2.11815	351	1.53311	350	0.73491	351	0.24145	347	-0.47067					347	1.34329	351	0.80947	349	0.97388	350	0.58445	347	-0.655
349	2.36034	352	1.33975	351	0.66851	352	0.32934	348	0.45901					348	1.4722	352	0.49893	350	1.03822	351	0.18406	348	0.34304
350	2.76268	353	1.35928	352	0.40093	353	0.6477	349	-0.03122					349	1.60697	353	0.46768	351	0.36243	352	-0.39992	349	0.39968
351	2.70214	354	0.92764	353	1.2857	354	0.47192	350	0.47855					350	1.7515	354	0.1376	352	-0.03571	353	0.18211	350	0.86453
352	2.6826	355	0.621	354	0.66851	355	-0.50659	351	-0.40036					351	1.95462	355	0.65518	353	0.92496	354	-0.51125	351	-0.32102
353	2.57127	356	1.78506	355	0.09624	356	0.28637	352	0.18167					352	1.41361	356	1.48135	354	0.60868	355	-0.15383	352	0.05789
354	2.69228	357	1.35928	356	1.0357	357	0.94653	353	0.36526					353	1.55228	357	0.41299	355	0.69663	356	0.39109	353	-0.04758
355	1.82921	358	1.5292	357	0.79937	358	0.19653	354	0.68558					354	1.26126	358	1.04775	356	0.80395	357	0.70945	354	0.00125
356	2.75486	359	1.57021	358	0.55718	359	0.84497	355	-0.35349					355	1.70658	359	0.954	357	0.7277	358	0.35984	355	-0.08079
357	2.57322	360	2.22256	359	0.71538	360	0.40161	356	1.09573					356	2.42142	360	1.44229	358	0.74144	359	0.46531	356	1.32937
358	2.61427	361	1.20498	360	0.75835	361	0.05786	357	0.94534					357	1.9429	361	0.78018	359	0.5774	360	-0.0425	357	0.45437
359	2.59667	362	1.22842	361	0.19585	362	0.43481	358	0.56448					358	2.11868	362	0.65322	360	0.42904	361	0.15476	358	0.67898
360	2.61028	363	1.13662	362	1.02202	363	-0.09448	359	1.01175					359	2.05033	363	1.16299	361	0.79408	362	0.0532	359	0.52078
361	2.28221	364	1.67764	363	0.46148	364	-0.0398	360	0.25198					360	2.12064	364	0.88369	362	0.47975	363	-0.18508	360	-0.00266
362	2.22949	365	2.03506	364	0.56695	365	1.06762	361	0.11331					361	2.314	365	1.28604	363	0.78639	364	0.27	361	0.55203
363	2.24904	366	0.996	365	1.68999	366	0.40552	362	0.62503					362	1.45658	366	0.43643	364	0.88798	365	0.26609	362	0.11648
364	2.38577	367	1.28115	366	0.58062	367	0.61645	363	0.17581					363	1.73587	367	1.2001	365	0.88586	366	-0.29446	363	0.30789
365	2.99891	368	1.19326	367	0.96734	368	0.44458	364	0.14847					364	2.02103	368	1.06729	366	0.3842	367	0.79539	364	0.14382
366	1.85065	369	0.7499	368	0.55327	369	0.7063	365	0.71292					365	1.75345	369	0.53018	367	1.01668	368	0.15281	365	0.52859
367	2.70995	370	1.31631	369	0.61577	370	0.31958	366	0.46292					366	1.04447	370	0.34463	368	-0.05146	369	0.32664	366	0.57937
368	2.74509	371	0.82412	370	0.64898	371	0.34692	367	-0.17771					367	2.14408	371	0.58291	369	0.38795	370	0.12351	367	0.35085
369	2.41109	372	0.88662	371	0.54156	372	0.11841	368	0.11917					368	1.76126	372	0.36025	370	0.53439	371	0.69969	368	0.19656
370	2.32132	373	1.45889	372	0.25444	373	0.37036	369	0.26956					369	1.71634	373	1.52236	371	0.69644	372	0.12742	369	0.29812
371	2.64354	374	1.30459	373	0.81109	374	0.78247	370	-0.13278					370	1.63822	374	0.46572	372	0.0893	373	0.44187	370	0.01101
372	2.37596	375	1.47256	374	0.81499	375	0.42505	371	-0.00192					371	2.18509	375	1.26846	373	0.76674	374	0.40086	371	0.24148
373	2.14357	376	0.80264	375	0.97124	376	0.63794	372	-0.2363					372	1.68509	376	0.3915	374	0.49546	375	0.45554	372	-0.17649
374	2.40134	377	0.46279	376	0.65093	377	-0.02027	373	0.04495					373	2.20072	377	0.02822	375	0.93276	376	0.38523	373	0.43289
375	2.499	378	0.95303	377	-0.12446	378	0.89575	374	0.43753					374	1.57376	378	0.13564	376	0.50497	377	-0.1636	374	0.50711
376	2.22163	379	0.90225	378	1.20562	379	0.29614	375	0.15433					375	1.99368	379	0.66299	377	-0.10786	378	0.78758	375	0.61453
377	2.25105	380	1.01357	379	0.48882	380	0.31567	376	0.21097					376	1.76322	380	0.12393	378	1.16714	379	0.76609	376	0.28835
378	2.96183	381	1.11318	380	-0.10688	381	0.37231	377	-0.33591					377	1.10697	381	0.62197	379	0.77837	380	-0.03274	377	-0.1511
379	2.27248	382	1.22061	381	0.62749	382	0.30786	378	0.52542					378	1.84134	382	0.32119	380	-0.07476	381	0.66062	378	0.96804
380	2.58689	383	0.40615	382	0.86577	383	-0.59058	379	-0.52731					379	1.51712	383	0.21377	381	0.68478	382	-0.45657	379	-0.15305
381	2.36818	384	1.23623	383	0.57476	384	0.26489	380	0.05081					380	1.57376	384	0.5751	382	0.50903	383	-0.2593	380	0.06765
382	2.44231	385	1.49404	384	0.58062	385	-0.1687	381	-0.0527					381	2.15579	385	0.45205	383	0.97967	384	0.13719	381	0.92898
383	2.23147	386	0.80264	385	0.5357	386	-0.11792	382	0.3223					382	1.82767	386	0.47744	384	0.36058	385	-0.34719	382	0.20046
384	2.01459	387	1.30459	386	-0.05024	387	-0.14917	383	-0.40817					383	1.87454	387	0.27236	385	0.07155	386	0.35203	383	0.26882
385	2.03028	388	1.0917	387	0.14898	388	-0.000735	384	0.28909					384	1.67923	388	0.44619	386	0.54804	387	-0.14602	384	0.6614
386	1.99316	389	0.56045	388	0.63531	389	0.19653	385	-0.10935					385	1.30228	389	0.05166	387	-0.15879	388	0.38523	385	-0.08274
387	1.96777	390	0.96475	389	0.64702	390	-0.20972	386	-0.19528					386	1.71829	390	0.14346	388	0.64178	389	0.09226	386	0.48757
388	1.82323	391	1.38857	390	0.57671	391	0.57348	387	-0.27341					387	1.27689	391	0.26065	389	0.57343	390	-0.73586	387	0.1575
389	1.99704	392	1.71084	391	0.46148	392	0.87036	388	0.30276					388	1.189	392	0.42666	390	0.15932	391	-0.49563	388	0.62039
390	1.6573	393	1.27725	392	1.17046	393	0.18481	389	-0.35544					389	1.20462	393	0.21963	391	-0.10407	392	0.45554	389	0.04812
391	2.79979	394	0.94326	393	0.86382	394	0.46411	390	-0.06833					390	1.06009	394	0.49893	392	0.802	393	-0.61086	390	-0.13938
392	2.58885	395	0.79678	394	0.64702	395	0.09692	391	0.41214					391	1.61868	395	0.14541	393	0.63015	394	0.3989	391	0.23562
393	2.46966	396	0.59951	395	0.5689	396	0.50513	392	0.25394					392	1.55814	396	0.36416	394	0.8	395	0.26414	392	0.26296
394	2.15529	397	1.94912	396	0.47906	397	0.51684	393	0.42776					393	1.65775	397	0.63369	395	0.53049	396	0.1489	393	0.18484
395	2.24703	398	0.95107	397	1.16265	398	0.31567	394	0.35355					394	1.66361	398	0.5419	396	0.35281	397	-0.31985	394	0.58718
396	1.90725	399	1.41201	398	0.29156	399	0.19262	395	0.08401					395	1.43118	399	0.70986	397	0.7219	398	0.38719	395	0.46804
397	2.4736	400	0.30264	399	0.35601	400	-0.02808	396	0.04495					396	1.60892	400	-0.38389	398	0.24724	399	-0.08938	396	0.34695
398	2.02831	401	1.31826	400	0.30913	401	0.04028	397	0.3262					397	1.41556	401	0.69619	399	0.13206	400	-0.51907	397	0.07351
399	1.80956	402	1.52725	401	0.08843	402	0.35278	398	-0.21872					398	1.82962	402	0.69815	400	0.16149	401	0.23289	398	0.36453
400	2.35447	403	1.47256	402	0.93999	403	0.43872	399	0.08597					399	1.5347	403	0.7919	401	0.8117	402	-0.02297	399	-0.11204
401	1.98733	404	0.66592	403	0.28179	404	-0.24292	400	0.36331					400	1.27493	404	0.26455	402	0.44264	403	0.4575	400	0.19265
402	2.54395	405	1.38271	404	0.67632	405	-0.02808	401	0.10355					401	1.79056	405	0.829	403	0.36248	404	-0.73977	401	0.39382
403	2.23726	406	0.89834	405	0.68609	406	0.09497	402	0.40042					402	1.48392	406	0.53408	404	0.20447	405	-0.04641	402	0.18289
404	2.26072	407	1.71475	406	1.08062	407	-0.02808	403	0.47855					403	1.95853	407	0.50479	405	0.63216	406	0.33445	403	0.45828
405	2.42678	408	1.51162	407	0.80327	408	-0.37964	404	0.13284					404	1.42337	408	0.52822	406	0.53049	407	0.04343	404	-0.15305
406	2.32322	409	1.1874	408	0.13726	409	-0.03394	405	-0.00778					405	1.91165	409	0.46182	407	0.44833	408	-0.07961	405	0.14968
407	2.04785	410	1.57998	409	0.45171	410	0.32544	406	0.47269					406	2.18314	410	0.73721	408	0.19851	409	-0.47805	406	0.56765
408	2.32712	411	1.121	410	0.76421	411	0.03052	407	0.55667					407	1.96243	411	0.05361	409	0.17321	410	0.18211	407	1.07937
409	2.58304	412	0.42568	411	0.07866	412	0.21997	408	0.27542					408	1.88626	412	0.41885	410	0.93074	411	-0.23586	408	0.15164
410	2.90518	413	0.95498	412	0.10796	413	-0.19995	409	0.33597					409	1.8804	413	0.84658	411	0.34711	412	0.28758	409	0.42898
411	1.87987	414	1.55264	413	0.33648	414	0.21411	410	0.6719					410	2.12259	414	0.94424	412	1.13388	413	-0.5425	410	1.09304
412	1.74119	415	0.55654	414	0.35015	415	-0.26636	411	0.293					411	1.72611	415	0.10049	413	0.12826	414	0.2739	411	0.34695
413	1.74906	416	1.12686	415	0.04937	416	0.72192	412	0.38284					412	1.89017	416	1.22939	414	0.61438	415	-0.17532	412	0.90554
414	2.31734	417	1.13662	416	0.81695	417	-0.16089	413	0.37112					413	1.27493	417	0.55947	415	0.30998	416	0.71922	413	0.23953
415	1.69239	418	0.83389	417	0.08062	418	0.57934	414	0.05276					414	2.01517	418	0.41299	416	0.57711	417	-0.49758	414	0.90359
416	1.90913	419	0.57803	418	0.39702	419	0.03637	415	-0.16403					415	1.30814	419	0.31338	417	-0.44586	418	0.2739	415	0.02664
417	1.98732	420	0.76357	419	0.07476	420	0.44262	416	0.2969					416	1.94486	420	0.78213	418	0.67096	419	-0.33938	416	0.58523
418	1.99704	421	1.04287	420	-0.31782	421	0.36059	417	-0.29294					417	1.01517	421	0.69424	419	-0.46354	420	0.23875	417	-0.06321
419	1.95607	422	1.21475	421	0.05327	422	-0.05738	418	0.19144					418	1.69486	422	0.62393	420	-0.07686	421	0.00633	418	0.68093
420	2.17087	423	0.57998	422	0.5982	423	-0.09058	419	-0.40231					419	1.29056	423	0.30361	421	0.16735	422	-0.22414	419	0.03445
421	2.20998	424	1.95693	423	0.27202	424	0.34692	420	-0.00192					420	1.59329	424	0.95596	422	0.74723	423	-0.29836	420	0.21609
422	2.09079	425	0.82217	424	0.82281	425	-0.02417	421	-0.56638					421	1.60697	425	0.43057	423	0.48371	424	-0.06985	421	-0.37571
423	2.14358	426	0.61318	425	0.05718	426	-0.37769	422	-0.09958					422	2.08158	426	-0.16123	424	0.64367	425	-0.15383	422	0.33523
424	2.31536	427	1.27529	426	-0.36079	427	0.54614	423	0.16605					423	1.50931	427	0.7001	425	0.2609	426	-0.56594	423	0.27078
425	2.13769	428	1.61123	427	0.3521	428	0.94848	424	0.62503					424	1.61283	428	1.12002	426	0.06573	427	0.02586	424	0.80984
426	1.80959	429	0.16201	428	0.37554	429	-0.07105	425	-0.35739					425	1.70462	429	-0.05771	427	0.42518	428	0.42039	425	-0.29368
427	2.45802	430	0.32217	429	-0.25727	430	-0.54175	426	-0.47653					426	1.34134	430	1.05947	428	0.6828	429	-0.08742	426	-0.36594
428	2.32707	431	1.29678	430	-0.64399	431	0.26294	427	-0.54294					427	1.89212	431	-0.20029	429	0.46986	430	-0.36672	427	-0.44211
429	2.03413	432	0.77529	431	0.75249	432	0.44653	428	0.21097					428	2.3804	432	0.56924	430	-0.16086	431	-0.52297	428	0.52078
430	1.46982	433	1.12881	432	0.15093	433	0.44458	429	-0.32419					429	1.55033	433	0.8876	431	0.21217	432	0.02781	429	0.32937
431	2.30168	434	0.56631	433	0.38726	434	0.07934	430	-0.6406					430	1.26517	434	0.53018	432	0.07936	433	0.22508	430	0.23953
432	1.87795	435	0.56826	434	0.02202	435	0.40747	431	0.2969					431	1.01517	435	0.23135	433	-0.05154	434	-0.19094	431	-0.39719
433	2.07709	436	-0.10752	435	-0.1147	436	-0.27808	432	-0.47458					432	1.42728	436	0.45205	434	0.46209	435	-0.30422	432	-0.09055
434	1.49126	437	0.87686	436	-0.63227	437	0.38598	433	-0.51169					433	1.8804	437	0.92275	435	0.11064	436	-0.34133	433	-0.04368
435	1.97747	438	0.38662	437	0.34624	438	0.30981	434	0.16019					434	1.14798	438	0.75479	436	-0.02007	437	0.5825	434	-0.07102
436	1.3701	439	0.98818	438	0.33257	439	0.6438	435	-0.00192					435	1.56204	439	0.29385	437	0.83907	438	1.04734	435	-0.15501
437	1.65918	440	0.77725	439	1.08257	440	0.51489	436	-0.39841					436	1.59329	440	0.3583	438	0.7786	439	0.52195	436	0.44656
438	1.93269	441	0.83779	440	0.61577	441	0.13403	437	-0.06833					437	1.5347	441	0.83877	439	0.84295	440	0.74851	437	0.1946
439	2.49314	442	0.56631	441	0.0728	442	0.2688	438	-0.34177					438	1.55423	442	0.49307	440	0.82142	441	0.31492	438	0.37234
440	2.01067	443	0.73428	442	0.06109	443	-0.1062	439	-0.34177					439	2.09915	443	0.21963	441	0.13794	442	0.28367	439	0.23562
441	2.16698	444	1.14834	443	-0.18696	444	0.94458	440	-0.2656					440	2.26712	444	0.47744	442	0.2355	443	-0.23	440	0.53445
442	1.77834	445	1.21084	444	0.92437	445	0.6438	441	-0.18747					441	1.81595	445	0.8915	443	0.07954	444	0.69969	441	0.60671
443	2.25689	446	1.08584	445	0.6314	446	0.58716	442	-0.58005					442	1.75931	446	0.5751	444	0.72581	445	0.37547	442	0.02859
444	2.02242	447	0.88467	446	0.75445	447	-0.06909	443	-0.49411					443	1.84134	447	0.454	445	0.36257	446	0.54929	443	-0.10813
445	2.36812	448	1.01357	447	-0.19087	448	0.07934	444	0.75198					444	2.43314	448	0.48721	446	0.72169	447	-0.67727	444	0.43289
446	1.86615	449	0.86514	448	0.42046	449	0.60473	445	0.05862					445	2.27493	449	0.30557	447	-0.71928	448	0.29539	445	0.20437
447	1.55567	450	1.19326	449	0.45952	450	0.2102	446	-0.12692					446	1.74173	450	0.75674	448	0.54599	449	0.02976	446	0.18093
448	1.73929	451	0.77529	450	0.4771	451	0.32544	447	-0.11325					447	1.37064	451	0.43447	449	-0.17834	450	0.40867	447	0.02859
449	2.21578	452	0.7499	451	0.73882	452	0.3938	448	0.20511					448	1.96243	452	0.30557	450	0.36452	451	-0.27102	448	1.23953
450	1.88379	453	1.01748	452	0.12749	453	0.35669	449	0.26956					449	1.67337	453	0.72158	451	0.26874	452	0.0532	449	0.38601
451	1.94623	454	1.22451	453	0.77202	454	0.01098	450	0.11331					450	1.65189	454	0.47353	452	0.39582	453	0.3364	450	0.57546
452	1.87993	455	0.69522	454	0.29546	455	-0.33863	451	0.05472					451	2.00345	455	0.72354	453	0.73939	454	-0.39211	451	0.01882
453	2.37587	456	1.14248	455	-0.32954	456	0.43286	452	-0.41208					452	1.26908	456	0.59072	454	0.42694	455	0.07078	452	0.18484
454	1.35448	457	0.47451	456	-0.26704	457	0.57348	453	0.10745					453	1.9722	457	-0.06748	455	0.31949	456	-0.05617	453	0.47
455	1.58113	458	0.7167	457	0.50249	458	0.10278	454	-0.43942					454	0.89798	458	0.56729	456	-0.28193	457	-0.2925	454	0.13406
456	2.52634	459	0.50772	458	0.47515	459	-0.23316	455	-0.19528					455	1.51126	459	0.33096	457	-0.0944	458	0.09031	455	0.02859
457	2.19432	460	1.05459	459	0.27788	460	0.13598	456	-0.11325					456	1.52689	460	0.46963	458	0.29807	459	-0.28078	456	-0.21555
458	2.72945	461	0.46279	460	0.64116	461	-0.34448	457	0.1973					457	1.67923	461	0.81729	459	0.25715	460	0.19773	457	-0.18821
459	1.72758	462	1.10342	461	0.11968	462	0.677	458	0.44534					458	1.98783	462	0.77041	460	0.28827	461	-0.12844	458	0.51687
460	2.38756	463	0.82217	462	0.21538	463	-0.2273	459	0.28714					459	1.89798	463	0.10244	461	0.40161	462	0.05906	459	0.73367
461	1.5694	464	0.91397	463	0.42437	464	0.05591	460	0.85355					460	1.5015	464	0.09854	462	0.37427	463	-0.31399	460	0.93484
462	1.70796	465	0.99795	464	0.67437	465	-0.01636	461	0.33206					461	1.3804	465	0.56729	463	0.66916	464	-0.28078	461	0.44265
463	1.56544	466	0.9667	465	0.27007	466	-0.17847	462	0.37308					462	1.67728	466	0.7919	464	0.27273	465	0.11179	462	0.2239
464	2.05178	467	0.6835	466	0.53179	467	0.06762	463	-0.24802					463	1.33939	467	0.36611	465	0.46021	466	-0.21047	463	0.24148
465	2.48921	468	1.07217	467	-0.12641	468	0.31177	464	-0.0195					464	1.26712	468	0.65908	466	0.18665	467	0.01023	464	0.57937
466	1.87593	469	0.76748	468	0.33257	469	-0.0437	465	0.39065					465	1.98587	469	0.84268	467	0.31189	468	0.12937	465	0.63992
467	1.85648	470	0.9667	469	-0.02485	470	0.53442	466	0.19144					466	1.62259	470	0.71377	468	0.40939	469	0.04343	466	0.40359
468	1.8896	471	0.6874	470	0.13335	471	0.44848	467	-0.18161					467	1.37064	471	0.27432	469	0.05009	470	0.12547	467	-0.07493
469	1.70604	472	1.32607	471	0.60406	472	0.20044	468	0.1973					468	1.91947	472	1.20596	470	0.38983	471	-0.1968	468	0.35476
470	1.93072	473	1.05068	472	0.54937	473	0.64966	469	2.97E-5					469	1.73197	473	0.18057	471	0.3314	472	0.09812	469	0.77273
471	2.27829	474	1.5292	473	0.53765	474	0.37231	470	0.37503					470	1.3179	474	0.58486	472	0.75707	473	0.52976	470	0.51882
472	2.06735	475	1.16592	474	0.38921	475	0.75122	471	0.39456					471	1.38626	475	1.13174	473	0.6301	474	0.42625	471	0.48367
473	1.61429	476	1.11123	475	0.8521	476	0.52661	472	0.52737					472	1.6929	476	0.24502	474	0.3705	475	0.84617	472	0.76492
474	2.53027	477	0.4374	476	0.71734	477	0.02856	473	0.43948					473	1.63822	477	0.29971	475	1.01674	476	0.21922	473	0.16921
475	2.28415	478	1.56631	477	-0.06782	478	0.77661	474	0.61917					474	2.09134	478	0.43057	476	0.37804	477	-0.34524	474	0.14773
476	2.42079	479	1.26162	478	1.04937	479	0.79809	475	0.51175					475	2.30228	479	0.47744	477	-0.03972	478	0.01414	475	0.82937
477	1.55967	480	0.72842	479	0.77398	480	-0.51831	476	0.38675					476	2.04251	480	0.21963	478	0.67115	479	-0.33742	476	0.4114
478	2.45411	481	0.9042	480	0.32281	481	0.25122	477	0.0137					477	1.01712	481	0.30557	479	0.54027	480	-0.56008	477	0.48562
479	2.74696	482	1.3417	481	0.52788	482	0.3352	478	0.96097					478	1.74954	482	0.87588	480	0.43482	481	0.05515	478	0.48171
480	1.91896	483	1.21865	482	0.5689	483	0.53051	479	0.80081					479	1.99173	483	0.58486	481	0.65559	482	0.28172	479	0.75515
481	1.90529	484	0.93936	483	0.73882	484	-0.36206	480	0.01956					480	1.79056	484	0.3583	482	0.83712	483	-0.08157	480	0.12234
482	2.41308	485	0.90029	484	0.23687	485	0.23755	481	0.03323					481	2.16751	485	0.37002	483	0.80967	484	-0.70071	481	0.64382
483	2.4696	486	0.98818	485	0.3814	486	0.02075	482	0.77737					482	1.89798	486	0.71768	484	0.32936	485	-0.24172	482	1.05984
484	1.18269	487	1.09561	486	0.66851	487	0.16333	483	0.54105					483	2.17142	487	0.77236	485	0.24361	486	0.39109	483	0.74539
485	2.18848	488	1.72256	487	0.25835	488	0.71606	484	0.23636					484	1.05618	488	1.23721	486	0.99522	487	0.10398	484	-0.20579
486	2.24308	489	1.05264	488	1.37554	489	0.2063	485	0.5762					485	1.85306	489	0.87588	487	0.43098	488	0.66453	485	0.23953
487	1.65935	490	1.25576	489	0.57866	490	0.87036	486	0.21878					486	2.37845	490	0.68447	488	0.70046	489	0.39109	486	0.81179
488	3.04577	491	1.19521	490	1.12554	491	-0.18628	487	-0.02536					487	1.43509	491	1.19619	489	0.74924	490	0.56492	487	0.58328
489	2.20021	492	0.79092	491	0.30913	492	0.53247	488	1.01565					488	2.64408	492	0.14541	490	0.49343	491	0.45164	488	0.87234
490	2.62007	493	0.99014	492	0.54156	493	0.12622	489	0.28714					489	1.93704	493	0.36025	491	0.6105	492	0.47312	489	0.49539
491	2.26068	494	1.57412	493	0.38726	494	0.53638	490	0.80667					490	1.9722	494	1.04189	492	0.4035	493	0.06492	490	0.595
492	1.71387	495	1.28896	494	0.65288	495	0.61255	491	-0.04489					491	2.27493	495	0.87979	493	0.34317	494	0.93406	491	0.60671
493	1.71977	496	0.33389	495	0.91851	496	0.19458	492	-0.28317					492	1.44095	496	0.18057	494	0.718	495	0.26804	492	-0.1218
494	2.19043	497	1.10146	496	0.49273	497	0.33325	493	-0.18747					493	1.39993	497	0.66494	495	1.17691	496	0.13328	493	0.12429
495	2.26849	498	1.16592	497	0.94585	498	0.44848	494	0.43362					494	2.439	498	0.46182	496	0.53257	497	0.27	494	1.42117
496	2.11817	499	1.1835	498	0.8521	499	0.32348	495	0.74808					495	1.97415	499	0.56729	497	0.99145	498	-0.11086	495	0.79812
497	2.1924	500	1.23428	499	1.05132	500	0.32934	496	0.6387					496	2.05423	500	0.65518	498	0.94458	499	-0.01907	496	0.62625
498	2.28611	501	0.45889	500	0.22124	501	0.18286	497	0.59573					497	2.12845	501	0.59854	499	0.83513	500	-0.02492	497	0.80007
499	2.52827	502	0.61709	501	0.37163	502	0.28247	498	0.58597					498	1.88822	502	0.75479	500	0.89771	501	-0.03274	498	0.71218
500	2.1865	503	1.05459	502	0.82671	503	0.31372	499	0.55472					499	1.81986	503	0.6083	501	0.83721	502	-0.1011	499	0.56179
501	1.87016	504	0.77725	503	0.96538	504	-0.05347	500	0.83597					500	1.94681	504	0.24307	502	0.84688	503	0.08054	500	1.00515
502	2.40916	505	1.21084	504	0.5689	505	0.31567	501	0.35355					501	1.67533	505	0.46963	503	0.64763	504	-0.52883	501	0.68679
503	2.49312	506	0.621	505	1.10991	506	0.14966	502	-0.15817					502	1.97611	506	0.42861	504	0.48179	505	-0.10305	502	0.61062
504	2.06154	507	0.89248	506	0.34038	507	0.30786	503	0.17581					503	2.08743	507	0.55166	505	0.60468	506	0.00633	503	0.61062
505	2.01264	508	0.30068	507	0.23101	508	-0.14331	504	-0.44724					504	1.57181	508	-0.06748	506	0.68673	507	0.21336	504	-0.38157
506	1.73729	509	0.74014	508	0.00445	509	0.32348	505	0.47269					505	1.83548	509	0.11025	507	0.31166	508	-0.48391	505	0.53445
507	2.11423	510	0.60732	509	0.17046	510	-0.000735	506	0.10159					506	1.64798	510	0.90713	508	0.17898	509	-0.17336	506	0.1614
508	1.51664	511	0.6835	510	0.36577	511	0.02856	507	0.22855					507	1.44876	511	0.69619	509	-0.15487	510	0.19187	507	0.78054
509	2.02633	512	0.81436	511	0.61382	512	0.28052	508	-0.18747					508	1.14017	512	0.30361	510	0.85274	511	-0.16555	508	0.06375
510	2.04004	513	0.75576	512	0.05327	513	0.72583	509	0.34573					509	1.8179	513	0.57315	511	1.06749	512	-0.2886	509	0.26296
511	1.9248	514	1.3124	513	0.70171	514	0.81567	510	0.41995					510	2.03275	514	0.99307	512	0.25721	513	0.30906	510	1.07351
512	2.05372	515	0.82607	514	0.60991	515	0.50513	511	-0.39841					511	2.00736	515	0.50088	513	0.9348	514	-0.09524	511	0.21218
513	2.32523	516	1.15029	515	0.32085	516	0.22778	512	0.06644					512	1.62259	516	0.18252	514	0.72962	515	-0.10891	512	0.69461
514	2.64151	517	1.16982	516	0.80718	517	-0.04566	513	-0.02731					513	2.30033	517	0.20596	515	0.27082	516	-0.53469	513	0.17312
515	1.94629	518	0.51162	517	0.52398	518	0.51489	514	0.68558					514	2.16165	518	0.50869	516	0.23559	517	-0.74953	514	1.0325
516	2.02244	519	1.47256	518	0.3189	519	0.7395	515	0.04495					515	1.84134	519	0.16299	517	0.89574	518	0.11765	515	-0.03782
517	1.88573	520	1.32021	519	0.99859	520	0.86255	516	-0.14646					516	1.36087	520	-0.32139	518	0.43094	519	0.24265	516	0.37234
518	1.6436	521	1.28115	520	0.58257	521	0.7063	517	-0.21677					517	1.63431	521	0.78994	519	0.57717	520	-0.42532	517	0.10476
519	2.69825	522	1.01748	521	0.55132	522	0.70434	518	0.30276					518	1.52298	522	0.35049	520	-0.28761	521	0.48094	518	0.63992
520	2.54194	523	0.53701	522	0.8189	523	0.95434	519	0.54105					519	1.66165	523	0.06338	521	0.67109	522	0.36765	519	0.59695
521	2.32124	524	0.87295	523	0.62359	524	0.64966	520	0.57034					520	1.35892	524	0.37783	522	0.48744	523	-0.39602	520	-0.18235
522	1.68261	525	0.83389	524	0.31499	525	0.59888	521	0.86917					521	2.13236	525	0.49893	523	-0.11587	524	-0.1968	521	0.68289
523	1.78023	526	0.96475	525	-0.18891	526	0.59301	522	0.293					522	1.48978	526	0.54775	524	0.35074	525	0.07078	522	0.11453
524	1.73532	527	0.97061	526	0.52202	527	0.77661	523	0.33011					523	1.23197	527	0.24893	525	-0.16657	526	-0.12258	523	-0.49485
525	1.71979	528	1.30068	527	1.02788	528	0.85083	524	0.11722					524	1.55814	528	0.31338	526	0.95426	527	0.03953	524	0.63015
526	1.96384	529	0.94131	528	0.60991	529	0.75903	525	0.01761					525	1.56595	529	0.34268	527	0.37029	528	0.04539	525	-0.06321
527	2.45607	530	1.11123	529	0.76031	530	0.50903	526	0.20901					526	1.7847	530	0.79385	528	0.18106	529	0.06101	526	0.0364
528	2.27245	531	0.81631	530	0.69195	531	0.88598	527	-0.19333					527	1.44876	531	-0.05967	529	0.72776	530	0.33054	527	-0.16086
529	2.17866	532	1.23623	531	1.06109	532	0.77075	528	0.60159					528	1.54642	532	0.90127	530	0.64564	531	-0.21243	528	0.06179
530	1.97367	533	0.97061	532	0.75249	533	0.76294	529	0.50198					529	2.05228	533	0.66299	531	0.33341	532	0.15867	529	0.48171
531	2.5224	534	0.5292	533	0.65679	534	0.15356	530	0.02542					530	1.83743	534	0.70205	532	1.25509	533	0.30711	530	0.37039
532	2.17283	535	0.87295	534	0.07671	535	0.53247	531	0.13089					531	1.4097	535	0.46377	533	0.92688	534	-0.06008	531	0.11648
533	2.20601	536	0.86709	535	0.33648	536	0.46411	532	0.31839					532	1.71439	536	0.70205	534	0.39764	535	-0.20852	532	0.89968
534	1.72367	537	1.23818	536	0.25249	537	0.65356	533	0.00198					533	1.59525	537	0.49307	535	0.26484	536	-0.03469	533	0.44265
535	2.12785	538	0.83584	537	0.62163	538	-0.14527	534	0.28909					534	1.4429	538	0.54385	536	0.13018	537	-0.05227	534	0.27273
536	1.61432	539	1.19521	538	0.5357	539	0.03442	535	0.40433					535	1.439	539	0.5751	537	0.49154	538	-0.07571	535	-0.24876
537	2.27043	540	0.76553	539	0.50835	540	0.7063	536	0.28519					536	1.00931	540	0.40518	538	0.63992	539	-0.06594	536	0.43484
538	1.62404	541		540	0.45366			537	0.8848					537	1.69681	541	1.10635	539	0.32544	540	0.22117	537	0.34695
539	1.36238							538	-0.23825					538	1.6597			540	0.68876	541	0.59226	538	0.30789
540								539	0.07034					539	1.61478			541	0.81764			539	0.58718
								540	1.03128					540	2.70462							540	1.02078
														541	2.43118							541	0.8489
														542	2.01712							542	1.21804
TBEV NS1 8°C																						543	0.37039
Fc2 TBEV IgG Mmyo 100ug_X	Fc2 TBEV IgG Mmyo 100ug_Y	Fc2 TBEV IgG Mmyo 50ug_X	Fc2 TBEV IgG Mmyo 50ug_Y	Fc2 TBEV IgG Mmyo 25ug_X	Fc2 TBEV IgG Mmyo 25ug_Y	Fc2 TBEV IgG Mmyo 12.5ug_X	Fc2 TBEV IgG Mmyo 12.5ug_Y	Fc2 TBEV IgG Mmyo 6.25ug_X	Fc2 TBEV IgG Mmyo 6.25ug_Y					Rabies GP 8°C
-26		-28		-27		-23		-29						Fc3 Rabies IgG Mmyo 100ug_X	Fc3 Rabies IgG Mmyo 100ug_Y	Fc3 Rabies IgG Mmyo 50ug_X	Fc3 Rabies IgG Mmyo 50ug_Y	Fc3 Rabies IgG Mmyo 25ug_X	Fc3 Rabies IgG Mmyo 25ug_Y	Fc3 Rabies IgG Mmyo 12.5ug_X	Fc3 Rabies IgG Mmyo 12.5ug_Y	Fc3 Rabies IgG Mmyo 6.25ug_X	Fc3 Rabies IgG Mmyo 6.25ug_Y
-25		-27		-26		-22		-28						-27		-30		-27		-24		-30
-24		-26		-25		-21		-27						-26		-29		-26		-23		-29
-23		-25		-24		-20		-26						-25		-28		-25		-22		-28
-22		-24		-23		-19		-25						-24		-27		-24		-21		-27
-21		-23		-22		-18		-24						-23		-26		-23		-20		-26
-20		-22		-21		-17		-23						-22		-25		-22		-19		-25
-19		-21		-20		-16	0.43303	-22						-21		-24		-21		-18		-24
-18		-20		-19		-15	0.0258	-21						-20		-23		-20		-17		-23
-17		-19		-18		-14	0.51603	-20						-19		-22		-19		-16	-0.11677	-22
-16	0.52595	-18		-17		-13	-0.3492	-19						-18		-21		-18		-15	0.31194	-21
-15	0.08454	-17		-16	0.38307	-12	-0.33943	-18						-17		-20		-17		-14	-0.23884	-20
-14	0.00251	-16	0.08725	-15	-0.17748	-11	-0.51326	-17						-16	-0.00664	-19		-16	0.34153	-13	-0.1197	-19
-13	-0.88128	-15	-0.12076	-14	0.42018	-10	0.02971	-16	0.62924					-15	0.83711	-18		-15	0.00364	-12	-0.04353	-18
-12	-0.35589	-14	0.18198	-13	-0.68724	-9	0.04728	-15	-0.00846					-14	-0.13554	-17		-14	-0.10183	-11	-0.08064	-17
-11	-0.27581	-13	-0.38736	-12	-0.66673	-8	0.16935	-14	-0.05338					-13	-0.64238	-16	-0.1892	-13	-0.28542	-10	-0.00642	-16	0.76942
-10	0.22908	-12	-0.45084	-11	-0.05541	-7	0.10978	-13	-0.5817					-12	-0.08574	-15	0.24537	-12	-0.74538	-9	-0.10017	-15	0.15712
-9	-0.21624	-11	-0.05924	-10	-0.05443	-6	0.14885	-12	-0.55924					-11	-0.42558	-14	-0.08471	-11	-0.39773	-8	-0.05818	-14	-0.00695
-8	0.74275	-10	0.11069	-9	0.68873	-5	-0.02205	-11	-0.43228					-10	0.30586	-13	0.05884	-10	-0.06081	-7	0.14202	-13	-0.25597
-7	-0.00725	-9	0.09115	-8	0.00514	-4	-0.08846	-10	0.03158					-9	-0.3875	-12	-0.18627	-9	0.34837	-6	0.11077	-12	-0.40148
-6	0.37263	-8	-0.06119	-7	-0.26634	-3	-0.04158	-9	0.2474					-8	0.02071	-11	-0.20092	-8	0.17845	-5	-0.09333	-11	-0.62609
-5	0.24763	-7	-0.36392	-6	-0.12474	-2	-0.30916	-8	-0.43717					-7	0.27657	-10	0.43384	-7	0.56907	-4	-0.34919	-10	-0.26769
-4	0.41462	-6	0.1517	-5	0.23756	-1		-7	-0.69303					-6	0.10567	-9	-0.09155	-6	0.11888	-3	-0.29841	-9	0.26454
-3	-0.3012	-5	0.15268	-4	0.08815	0		-6	0.06088					-5	-0.20293	-8	-0.46459	-5	-0.0696	-2	-0.46834	-8	-0.18566
-2	0.20466	-4	-0.61295	-3	-0.40404	1		-5	-0.28092					-4	-0.31328	-7	0.42212	-4	-0.08816	-1		-7	0.35341
-1		-3	-0.25748	-2	0.57545	2		-4	-0.52799					-3	-0.29082	-6	0.19752	-3	-0.22292	0		-6	0.02333
0		-2	0.23861	-1		3		-3	-0.08267					-2	0.01387	-5	0.28834	-2	0.3972	1		-5	-0.31261
1		-1		0		4		-2	0.02475					-1		-4	-0.85424	-1		2		-4	-0.34679
2		0		1		5		-1						0		-3	-0.08862	0		3		-3	-0.23546
3		1		2		6		0						1		-2	0.3899	1		4		-2	0.60633
4		2		3		7		1						2		-1		2		5	-1.18318	-1
5		3		4		8		2						3		0		3		6	-1.25251	0
6		4		5		9		3						4		1		4		7	-0.45173	1
7		5		6		10		4						5	-1.09648	2		5	-0.00222	8	0.59221	2
8		6		7		11		5						6	-0.46855	3		6	-0.44167	9	0.50237	3
9		7		8		12		6						7	-0.36211	4		7	0.19993	10	0.89202	4
10		8		9		13		7						8	0.03047	5	-0.27905	8	0.23411	11	-0.0699	5	-9.6671
11		9		10		14		8						9	-0.44316	6	-0.20385	9	0.05931	12	-0.51619	6
12		10		11		15		9						10	0.8459	7	-0.31909	10	0.21263	13	-1.01716	7
13		11		12		16		10						11	1.21504	8	0.19361	11	-0.03054	14	-0.47419	8
14		12		13		17		11						12	0.68184	9	0.10279	12	-0.72878	15	-0.92341	9
15		13		14		18		12						13	0.73653	10	0.7688	13	-0.77566	16	-0.82869	10
16		14		15		19		13						14	0.79024	11	-0.16772	14	-0.78347	17	-0.84431	11
17		15		16		20	-0.73006	14						15	0.57637	12	-0.79174	15	-0.04519	18	-0.76326	12
18		16		17		21	-0.62166	15						16	0.59297	13	-0.53491	16	-0.26101	19	-0.59919	13
19		17		18		22	-0.97225	16						17	0.65254	14	-0.50659	17	0.08372	20	-0.25837	14
20	0.54451	18		19		23	-0.23787	17						18	0.55488	15	-0.61108	18	-0.16237	21	-0.6949	15
21	0.7154	19		20	-0.10033	24	-0.74373	18						19	0.77559	16	-0.09838	19	0.59446	22	-0.99275	16
22	0.45954	20	-0.54459	21	0.40651	25	-0.23885	19						20	0.70332	17	0.09986	20	0.12767	23	-0.7779	17
23	2.00935	21	-0.03971	22	0.08522	26	-0.31697	20	-2.47916					21	0.39766	18	-0.03295	21	0.14622	24	-0.87556	18
24	0.87263	22	0.01791	23	0.30006	27	-0.55819	21	-1.80435					22	0.12227	19	0.77369	22	-0.30788	25	-0.81404	19
25	1.89607	23	0.56869	24	-0.34642	28	-0.73397	22	-1.80924					23	1.13301	20	0.34498	23	0.17845	26	-0.39998	20
26	1.48103	24	-0.03775	25	0.39381	29	-0.4869	23	-0.67642					24	0.72676	21	-0.02709	24	-0.63015	27	-0.71345	21
27	1.90974	25	0.17514	26	-0.20384	30	-0.21346	24	-1.41275					25	0.92793	22	-0.20581	25	0.18235	28	-0.77986	22	-2.25499
28	1.25935	26	0.26205	27	0.10182	31	-0.29158	25	-0.71842					26	0.5207	23	0.05787	26	-0.26101	29	-0.65193	23	-1.07531
29	1.50251	27	-0.19498	28	-0.22728	32	-0.4244	26	-0.75553					27	1.11153	24	-0.15991	27	-0.21706	30	0.12737	24	-1.22374
30	1.78083	28	-0.52994	29	-0.0515	33	-0.79842	27	-0.41275					28	0.61153	25	0.45337	28	-0.36648	31	-0.77497	25	-0.34191
31	2.33161	29	0.19076	30	0.4778	34	-0.37068	28	-0.98013					29	1.23555	26	0.30787	29	-0.59499	32	-0.14607	26	-0.37511
32	2.06892	30	-0.01334	31	0.41237	35	-0.57283	29	-1.03287					30	1.3166	27	-0.03979	30	0.47532	33	-0.62556	27	-0.30968
33	1.82087	31	0.52963	32	0.36061	36	-0.48006	30	-0.19498					31	1.14473	28	-0.03491	31	-0.40652	34	-0.30525	28	-0.4962
34	2.06501	32	0.64291	33	-0.17064	37	-0.43026	31	-0.41275					32	1.47578	29	-0.36499	32	0.03977	35	-0.81599	29	-0.48839
35	2.38923	33	0.02182	34	0.04225	38	-0.39998	32	-0.63541					33	0.96992	30	0.52857	33	-0.89773	36	-0.00642	30	0.22255
36	1.99568	34	0.13412	35	-0.00365	39	-0.15779	33	-0.70572					34	1.62813	31	0.31177	34	-0.1321	37	-1.1031	31	-0.25304
37	2.07673	35	0.57455	36	0.28444	40	-1.23983	34	-0.51431					35	1.28633	32	0.51099	35	-0.49245	38	-0.67244	32	0.13759
38	2.55622	36	0.37729	37	0.3362	41	-0.53963	35	-0.61588					36	1.6584	33	-0.05541	36	0.01829	39	-0.4615	33	0.32118
39	2.22224	37	0.1517	38	0.07936	42	-0.13338	36	-0.24088					37	0.83711	34	0.21314	37	-0.678	40	-1.3697	34	0.17469
40	1.84431	38	-0.12076	39	-0.21849	43	-0.39022	37	-0.30142					38	1.74629	35	0.14576	38	-0.20046	41	-0.23982	35	0.16884
41	2.2779	39	-0.09635	40	-0.3513	44	-0.63143	38	-0.4606					39	1.64864	36	0.72974	39	-0.35964	42	-0.52497	36	0.55946
42	2.41462	40	-0.21646	41	-0.48021	45	-0.83651	39	-0.21842					40	0.76094	37	0.20923	40	-0.78542	43	-0.40095	37	-0.07335
43	2.98786	41	-0.03678	42	0.13112	46	-0.33553	40	-0.65689					41	1.5461	38	-0.05151	41	-0.36941	44	-0.8531	38	-0.13292
44	2.69587	42	0.62826	43	-0.28294	47	-0.72908	41	-0.3522					42	1.55391	39	0.01197	42	-0.5823	45	-0.6949	39	0.55262
45	2.42927	43	0.05112	44	-0.27025	48	-0.21736	42	-0.58463					43	1.28145	40	-0.63354	43	-0.56472	46	-0.34626	40	-0.13781
46	2.44685	44	0.04916	45	0.62721	49	0.35197	43	-0.32974					44	1.43281	41	-0.16284	44	-0.54421	47	-0.87263	41	0.30946
47	2.36286	45	0.80502	46	0.1985	50	-0.46834	44	-0.4567					45	1.48848	42	0.26783	45	0.11302	48	-0.48005	42	0.02235
48	2.93806	46	0.49545	47	-0.18138	51	-0.83944	45	-0.46744					46	1.45918	43	-0.22143	46	-0.39968	49	0.26506	43	0.50575
49	3.17341	47	0.27475	48	0.73463	52	-0.83065	46	-0.71256					47	1.27754	44	-0.3562	47	-0.11941	50	-0.00447	44	0.36708
50	2.95954	48	0.7269	49	0.42799	53	-0.65779	47	-0.54654					48	1.75313	45	0.17115	48	0.20286	51	-0.43806	45	0.07899
51	2.58845	49	0.40854	50	1.02467	54	-0.35701	48	-0.53482					49	2.0002	46	0.14283	49	0.44505	52	-1.04451	46	0.31044
52	3.27009	50	0.76791	51	-0.12377	55	-0.64217	49	0.02475					50	1.96211	47	-0.03295	50	0.62571	53	-0.92634	47	0.04676
53	2.38532	51	0.39291	52	0.16725	56	-0.63045	50	-0.22428					51	1.76289	48	-0.15112	51	-0.70046	54	-0.83845	48	0.09559
54	3.0904	52	0.34799	53	-0.30443	57	-1.07479	51	-0.30142					52	1.55781	49	0.67115	52	-0.80398	55	-0.50251	49	1.09462
55	3.31892	53	0.28354	54	0.42213	58	-0.81307	52	-1.20084					53	1.27656	50	0.88013	53	-0.79323	56	-1.04353	50	0.74794
56	2.59919	54	0.66928	55	0.2112	59	-0.53279	53	-0.96158					54	1.57735	51	0.91724	54	-0.3362	57	-0.64607	51	0.27626
57	2.53767	55	0.55405	56	0.27956	60	-0.96932	54	-0.76627					55	1.73164	52	-0.05541	55	-0.29519	58	-0.43904	52	-0.55285
58	2.38923	56	0.25033	57	-0.24584	61	0.12541	55	-0.5192					56	1.15059	53	0.18091	56	0.02317	59	-0.76423	53	-0.31945
59	2.50837	57	-0.14615	58	0.53834	62	-0.45662	56	-0.74478					57	1.63008	54	-0.10131	57	-0.16823	60	-1.0113	54	-0.4132
60	2.71052	58	0.30795	59	-0.18529	63	-0.45467	57	-1.32584					58	1.4875	55	0.27369	58	0.28196	61	0.05999	55	0.60926
61	3.1363	59	0.34018	60	0.15944	64	0.01115	58	-0.76236					59	0.91524	56	-0.15307	59	-0.63698	62	-0.40876	56	-0.10851
62	2.38142	60	0.28158	61	0.00612	65	-1.26717	59	-0.58658					60	1.46895	57	0.17896	60	-0.44265	63	-0.38923	57	-0.2423
63	2.64314	61	0.72787	62	-0.0847	66	-0.95076	60	-0.5026					61	1.72285	58	0.46705	61	0.20481	64	-0.51716	58	0.0243
64	3.274	62	0.2728	63	0.25905	67	-0.08162	61	-0.89713					62	1.29414	59	-0.19409	62	-0.32937	65	-0.3072	59	0.29969
65	2.45466	63	0.69369	64	0.13014	68	-0.76229	62	-0.20767					63	0.88008	60	-0.22338	63	-0.10671	66	-0.88142	60	0.46962
66	2.11482	64	0.97104	65	-0.1472	69	-0.92928	63	-0.13443					64	1.76289	61	0.17603	64	-0.32937	67	-0.32478	61	0.16102
67	3.27497	65	0.45737	66	-0.99095	70	-0.27596	64	-0.57486					65	1.54707	62	0.28931	65	0.21751	68	-0.27693	62	1.01454
68	3.14997	66	-0.27017	67	0.84987	71	-0.61873	65	-0.75357					66	0.89863	63	-0.1062	66	-1.03835	69	-1.66462	63	0.662
69	3.05622	67	0.90072	68	-0.1013	72	-1.02596	66	-0.98795					67	1.60567	64	0.0149	67	0.13645	70	-0.37263	64	-0.12609
70	4.10798	68	0.14486	69	0.15553	73	-0.1285	67	0.00326					68	1.30098	65	0.29029	68	-0.35964	71	-0.76814	65	1.0038
71	2.95661	69	0.00522	70	0.44655	74	-0.06697	68	-1.34928					69	0.83613	66	-0.61694	69	-0.88991	72	-0.10115	66	-0.19347
72	2.92341	70	0.69369	71	0.08424	75	-0.4869	69	-1.43326					70	1.42891	67	0.12427	70	0.01243	73	-0.27986	67	0.54969
73	3.45759	71	0.59604	72	0.19167	76	-0.64412	70	-0.11881					71	0.967	68	0.34302	71	-0.12917	74	-0.8531	68	-0.33605
74	3.22224	72	0.13608	73	0.54323	77	-0.22811	71	-1.41275					72	1.25996	69	-0.65795	72	0.13255	75	-0.7281	69	-0.61144
75	3.90681	73	0.89877	74	0.13502	78	-0.56697	72	-0.78678					73	1.79219	70	-0.19213	73	-0.09597	76	-0.58455	70	0.22645
76	3.01618	74	1.00619	75	0.31862	79	-0.6617	73	-0.69595					74	1.42207	71	0.32349	74	-1.02175	77	-0.14705	71	0.07508
77	3.90583	75	1.14096	76	-0.23216	80	-0.85897	74	-0.49576					75	1.49727	72	-0.02514	75	-0.80105	78	-0.26716	72	0.64442
78	2.87751	76	0.43783	77	0.62916	81	-0.72713	75	-0.29459					76	1.44063	73	0.07935	76	-0.53347	79	-0.52595	73	0.54579
79	3.24568	77	1.0599	78	-0.49584	82	-0.85799	76	-0.95084					77	2.01973	74	0.34302	77	0.03489	80	-0.39509	74	-0.16613
80	2.68025	78	0.07358	79	-0.47435	83	-0.81307	77	-0.24088					78	1.4543	75	0.00123	78	-0.35183	81	-0.45076	75	0.0077
81	2.8404	79	0.47201	80	0.03151	84	-0.95369	78	-1.20572					79	1.27559	76	-0.40307	79	-0.54128	82	-0.45076	76	-0.07824
82	3.45564	80	-0.07486	81	-0.0056	85	-0.67635	79	-1.04068					80	0.85274	77	0.44556	80	-0.29909	83	-1.03083	77	0.54579
83	2.7613	81	-0.03775	82	-0.16185	86	-0.80623	80	-0.68131					81	1.44063	78	-0.37866	81	-0.69753	84	-0.28474	78	0.49696
84	3.37849	82	0.69369	83	-0.23412	87	-0.44686	81	-1.05338					82	1.5461	79	-0.20678	82	-0.61745	85	-0.61091	79	0.63075
85	3.10212	83	0.29526	84	0.00709	88	-0.46248	82	-0.93521					83	1.42207	80	-0.28491	83	-0.3987	86	-0.76033	80	0.39051
86	3.75642	84	0.03451	85	-0.11595	89	-1.17928	83	-0.94888					84	1.62129	81	-0.16381	84	-0.20632	87	-0.35408	81	-0.06163
87	3.62165	85	0.26401	86	0.45143	90	-0.46346	84	-0.36099					85	1.10469	82	0.1399	85	-0.87038	88	-0.44197	82	0.53505
88	3.08161	86	0.71908	87	0.29616	91	-0.00936	85	-0.82095					86	2.10664	83	-0.000727	86	-0.37331	89	-0.43611	83	0.25575
89	3.28181	87	0.79037	88	-0.22142	92	-0.36385	86	-0.319					87	1.27852	84	0.10767	87	-0.89382	90	-0.8238	84	1.0995
90	3.42927	88	-0.04849	89	-0.20384	93	-0.39705	87	-0.25845					88	1.70332	85	-0.55151	88	-0.5364	91	0.34709	85	0.29579
91	3.92439	89	0.13217	90	0.54518	94	0.05314	88	-0.68619					89	1.54024	86	0.02662	89	-0.4114	92	-0.84724	86	0.88368
92	3.53279	90	1.24838	91	0.60475	95	-0.39901	89	-0.73209					90	1.20332	87	-0.48022	90.0002	-0.4747	93	-0.12263	87	0.3036
93	3.81501	91	0.97983	92	0.22194	96	0.02873	90	-0.36588					91	2.63203	88	-0.21557	91.0002	0.3618	94	-0.28572	88	0.07118
94	4.26325	92	0.90561	93	0.97291	97	0.08635	91	0.14877					92	1.50215	89	0.04322	92.0002	-0.68666	95	0.02581	89	0.31434
95	3.41365	93	0.48471	94	0.63502	98	-0.74178	92	-0.25845					93	2.22774	90	-0.20776	93.0002	-0.18971	96	-0.10701	90	-0.15929
96	3.86091	94	1.09604	95	0.42604	99	-0.30721	93	-0.78385					94	1.63106	91	0.8147	94.0002	-0.06278	97	-0.35408	91	0.91981
97	4.21052	95	0.94955	96	0.36452	100	-0.15193	94	-0.18717					95	1.45723	92	0.04126	95.0002	-0.28941	98	-0.87556	92	0.44032
98	3.54743	96	0.86947	97	0.50612	101	-0.49764	95	-0.62271					96	1.77168	93	0.10865	96.0002	-0.63211	99	-0.12068	93	0.39344
99	3.91462	97	1.04623	98	0.19948	102	-0.73299	96	0.07065					97	1.66426	94	0.70044	97.0002	-0.50231	100	-0.6197	94	0.56239
100	3.70661	98	0.88901	99	0.67213	103	-0.28182	97	-0.27213					98	1.43867	95	0.24732	98.0002	-0.76963	101	-0.51033	95	0.59559
101	4.04841	99	1.01889	100	0.42116	104	0.0258	98	-0.69205					99	2.2961	96	0.0813	99.0002	-0.12545	102	-1.20662	96	0.37294
102	3.57185	100	0.56186	101	0.6985	105	-0.27108	99	-0.08658					100	1.28731	97	0.35962	100	-0.65352	103	-0.4488	97	0.36219
103	4.15681	101	1.16244	102	0.02858	106	-0.18318	100	-0.62857					101	2.01582	98	-0.09252	101	-0.28665	104	-0.43806	98	-0.07921
104	3.73884	102	0.61166	103	0.11549	107	-0.07088	101	0.01987					102	0.81075	99	0.16236	102	-1.28821	105	-0.48689	99	0.50087
105	4.35896	103	0.90658	104	0.11745	108	-0.70076	102	-1.15982					103	1.60274	100	-0.34545	103	-0.6682	106	-0.62556	100	-0.05675
106	4.03669	104	0.94955	105	0.72584	109	-0.59822	103	-0.37369					104	1.33321	101	0.19654	104	-0.53929	107	-0.27888	101	0.58778
107	4.15779	105	0.82748	106	1.01686	110	0.39689	104	-0.2067					105	1.91817	102	-0.83081	105	-0.36645	108	-0.42048	102	-0.56066
108	4.15193	106	1.21713	107	0.28932	111	0.05607	105	0.05795					106	1.74434	103	0.17701	106	-0.36846	109	-0.6949	103	0.68055
109	3.899	107	1.22299	108	0.63307	112	-0.79549	106	-0.4606					107	1.98457	104	-0.11987	107	-0.6037	110	-0.10017	104	0.47841
110	4.26521	108	1.02182	109	0.3401	113	-0.74861	107	-0.33951					108	2.21309	105	0.42408	108	0.09921	111	-0.30037	105	0.79774
111	3.99568	109	0.69272	110	0.65065	114	-0.42733	108	-0.20767					109	1.83321	106	0.57544	109	-0.60374	112	-0.97419	106	0.31044
112	3.82966	110	1.48959	111	0.17409	115	-0.74178	109	-0.76041					110	1.95723	107	-0.05541	110	-0.23464	113	-1.38044	107	0.43544
113	3.77204	111	1.06479	112	0.20338	116	-0.49373	110	0.14486					111	1.54707	108	0.31568	111	-0.34996	114	-0.68025	108	0.4911
114	3.60017	112	0.83822	113	0.09791	117	-0.77596	111	-0.3483					112	1.64278	109	-0.17358	112	-0.68781	115	-0.36775	109	-0.16906
115	3.75251	113	0.46713	114	0.44655	118	-0.71151	112	-0.70181					113	1.09492	110	0.29517	113	-0.8908	116	-0.50447	110	0.59169
116	4.35798	114	0.71713	115	0.19948	119	-0.27108	113	-0.96256					114	1.33906	111	0.58912	114	-0.73358	117	-0.95857	111	0.18251
117	3.82087	115	0.95541	116	0.6692	120	0.23088	114	0.09018					115	1.91133	112	-0.07495	115	-0.31471	118	-0.45466	112	-0.03624
118	3.90193	116	1.01401	117	0.61745	121	-0.81893	115	-0.36197					116	1.86641	113	-0.44409	116	-0.38022	119	-0.74275	113	-0.13878
119	4.01618	117	1.01303	118	0.25123	122	-0.17049	116	-0.43326					117	1.25508	114	0.13599	117	-0.85954	120	-0.70759	114	0.56434
120	4.24177	118	0.9349	119	0.58522	123	-0.34041	117	-0.44986					118	1.54512	115	1.07349	118	-0.29038	121	-0.67732	115	0.70204
121	3.94782	119	1.21518	120	0.71901	124	-0.72615	118	-0.65885					119	0.8625	116	0.38013	119	-0.36448	122	-0.09529	116	0.11708
122	3.61286	120	1.18197	121	-0.11595	125	-0.40193	119	-0.44986					120	1.74629	117	-0.3767	120	-0.39881	123	-0.84529	117	0.17665
123	4.25837	121	1.05112	122	0.01588	126	-0.28768	120	-0.1481					121	1.51094	118	0.33814	121	-0.63394	124	-1.17634	118	0.16688
124	3.75056	122	1.54526	123	0.43483	127	-0.41072	121	-0.85318					122	1.69942	119	0.17505	122	-0.31869	125	-1.08064	119	0.05555
125	4.38923	123	0.87826	124	0.52467	128	-0.25838	122	-0.46549					123	1.45625	120	0.24146	123	-0.72773	126	-0.45466	120	0.27137
126	4.19782	124	0.94662	125	0.96022	129	-0.24666	123	-0.24185					124	1.06367	121	0.36841	124	-0.40943	127	-0.75935	121	-0.43761
127	4.21638	125	1.35483	126	0.35475	130	0.03459	124	-0.39713					125	1.14766	122	0.68482	125	-0.47775	128	-0.80427	122	0.50672
128	3.92634	126	0.98862	127	0.71901	131	-0.14315	125	-0.21451					126	1.54219	123	-0.10913	126	0.09436	129	-0.95466	123	0.38075
129	3.91072	127	1.64194	128	1.0442	132	-0.45272	126	-0.82681					127	1.35762	124	0.01197	127	-0.83413	130	-0.76521	124	0.03212
130	4.36189	128	1.04916	129	0.34889	133	-0.15779	127	-0.18131					128	1.72383	125	0.14673	128	0.0182	131	-0.80037	125	-0.1505
131	4.00642	129	1.0726	130	0.86159	134	-0.23494	128	-0.25455					129	1.50508	126	-0.1101	129	-0.65156	132	-0.43806	126	-0.05382
132	4.19294	130	1.0394	131	0.71413	135	0.2465	129	-0.86295					130	1.64571	127	0.42994	130	-0.41438	133	-0.63923	127	0.17176
133	3.81111	131	0.59994	132	0.51588	136	0.09318	130	-0.40885					131	1.51485	128	0.29029	131	-0.46992	134	-0.47615	128	0.7079
134	4.20759	132	1.61264	133	0.2942	137	-0.13338	131	-0.65103					132	1.77364	129	0.39771	132	0.02106	135	-0.62165	129	-0.24035
135	4.22712	133	0.62436	134	0.78541	138	-0.64022	132	-0.23014					133	1.97969	130	-0.07885	133	-0.97957	136	-0.22615	130	0.30555
136	4.05134	134	0.89194	135	0.84694	139	0.4467	133	-0.23502					134	2.12813	131	-0.19409	134	-0.47876	137	-0.69685	131	0.06727
137	4.34919	135	1.39194	136	0.62721	140	-0.10018	134	-0.06314					135	1.81172	132	0.77173	135	-0.2044	138	-0.75447	132	0.29091
138	4.15876	136	1.52377	137	0.45534	141	-0.26522	135	-0.42545					136	1.925	133	-0.32397	136	-0.40274	139	0.16057	133	-0.07335
139	4.58357	137	1.02768	138	0.40163	142	0.25725	136	-0.56314					137	1.53926	134	0.14869	137	-0.95722	140	-1.01912	134	0.07704
140	4.00642	138	0.84213	139	0.79909	143	-0.41951	137	-0.40006					138	1.64961	135	0.33228	138	-0.3723	141	-0.4908	135	0.12489
141	3.88728	139	1.18393	140	0.25026	144	-0.54451	138	-0.5397					139	2.05098	136	0.46412	139	-0.70163	142	0.09807	136	0.35829
142	3.98005	140	0.94272	141	0.22584	145	-0.29061	139	0.17026					140	1.20039	137	-0.49291	140	-1.22281	143	-0.43025	137	-0.1466
143	3.94294	141	1.27182	142	0.53639	146	-0.0826	140	-0.45182					141	1.63789	138	0.01099	141	-0.67692	144	-1.32478	138	0.34852
144	4.2779	142	0.76596	143	0.21999	147	-0.48494	141	-0.20279					142	1.77364	139	0.05201	142	-0.26891	145	-0.32869	139	0.9745
145	4.38142	143	0.70248	144	0.43678	148	0.05119	142	-0.41568					143	1.22285	140	-0.00756	143	-0.69658	146	-0.21248	140	-0.45226
146	3.84431	144	1.73178	145	0.69362	149	-0.59041	143	-0.29752					144	1.31367	141	-0.01831	144	-0.46007	147	-0.6031	141	-0.17785
147	4.27986	145	1.44369	146	0.28541	150	0.07072	144	-0.47232					145	1.69258	142	-0.25659	145	-0.1468	148	-0.38533	142	0.26942
148	4.2447	146	1.33627	147	0.49245	151	-0.54647	145	0.35971					146	1.55586	143	0.04126	146	0.1013	149	-0.68122	143	0.09852
149	3.97712	147	1.28451	148	0.55592	152	0.42326	146	-0.21451					147	1.51485	144	0.37916	147	-0.28541	150	-0.16462	144	-0.02941
150	3.66169	148	0.60483	149	0.86549	153	-0.73299	147	-1.11783					148	1.82539	145	0.4856	148	-0.1673	151	-0.82087	145	0.99598
151	4.21638	149	0.68295	150	0.09401	154	-0.26815	148	-0.40494					149	1.19649	146	0.64576	149	-0.35778	152	0.23674	146	0.08973
152	4.54353	150	1.05404	151	-0.05443	155	-0.51912	149	-0.67935					150	1.51192	147	0.59791	150	-0.6937	153	-0.70076	147	0.25477
153	3.59529	151	0.73373	152	0.59987	156	-0.05037	150	-0.68521					151	1.84785	148	-0.01342	151	-0.68558	154	-0.42732	148	0.54383
154	4.23689	152	1.47104	153	0.15456	157	0.13225	151	-0.84635					152	2.09688	149	-0.08764	152	0.27702	155	-1.00447	149	0.34169
155	4.52107	153	0.55405	154	0.36647	158	-0.07967	152	-0.42252					153	1.93184	150	0.23658	153	-0.02956	156	-0.30134	150	0.21083
156	4.52009	154	1.84604	155	-0.05736	159	-0.18318	153	-0.55338					154	2.35274	151	-0.29467	154	-0.44878	157	0.18792	151	-0.04406
157	4.23982	155	1.21127	156	0.33913	160	-0.26815	154	-0.43912					155	1.64082	152	0.66529	155	-1.05572	158	-0.79939	152	0.52235
158	4.03181	156	1.69076	157	0.25416	161	-0.22029	155	-0.53678					156	2.31758	153	0.50611	156	-0.31379	159	-0.21931	153	1.18837
159	4.23786	157	1.56479	158	0.08913	162	-0.57186	156	-0.23795					157	1.71895	154	1.10279	157	-0.6527	160	-0.01912	154	1.00184
160	3.83747	158	0.82748	159	0.4026	163	-0.62069	157	-0.31607					158	1.71211	155	-0.24487	158	-0.99726	161	-0.31111	155	-0.02355
161	3.90095	159	1.51694	160	0.15456	164	-0.13143	158	-0.65885					159	1.79512	156	0.49439	159	-0.32052	162	-0.82087	156	1.06239
162	3.53767	160	0.89194	161	0.13014	165	-0.18709	159	-0.3815					160	1.9084	157	0.31177	160	-0.3305	163	-0.9654	157	0.59755
163	4.69782	161	1.16635	162	0.33815	166	-0.36776	160	-0.59635					161	1.13594	158	-0.23608	161	-0.78447	164	-0.37849	158	0.47743
164	3.81599	162	1.07846	163	0.59498	167	-0.2701	161	-0.54361					162	1.23164	159	-0.031	162	-0.90058	165	-0.3072	159	0.21962
165	4.33552	163	1.03158	164	0.7737	168	0.53264	162	-1.37955					163	1.80196	160	0.16431	163	-0.41141	166	-0.59724	160	0.7411
166	4.19392	164	1.15658	165	0.49635	169	-0.93611	163	-0.05142					164	1.70918	161	-0.29174	164	-0.56074	167	-0.99568	161	-0.77062
167	4.17048	165	1.37338	166	0.26881	170	-0.06795	164	-0.74576					165	1.99434	162	0.06373	165	-0.05889	168	-0.21443	162	-0.81163
168	4.49177	166	1.21713	167	0.71901	171	-0.47518	165	-0.29263					166	2.08516	163	-0.28979	166	-0.41338	169	-1.06794	163	0.66297
169	3.65681	167	1.52963	168	0.70436	172	-0.37947	166	-0.25943					167	1.43281	164	-0.11206	167	-0.55688	170	-0.05915	164	0.07801
170	4.44782	168	1.55014	169	0.29518	173	-0.80232	167	-0.11881					168	2.0002	165	-0.11206	168	-0.21816	171	-0.64997	165	0.52528
171	4.26032	169	0.67319	170	0.56471	174	-0.11287	168	-0.40103					169	1.65742	166	0.48951	169	-0.72085	172	-0.24568	166	0.5409
172	3.57575	170	0.82358	171	0.8069	175	-0.68221	169	-0.90592					170	2.28242	167	-0.1687	170	-0.03936	173	-0.92244	167	-0.07042
173	3.75935	171	1.35678	172	-0.15697	176	-0.13826	170	-0.36588					171	1.70625	168	0.38306	171	-0.11558	174	-0.28376	168	0.20009
174	4.20271	172	0.99447	173	-0.06517	177	-0.79744	171	-0.24576					172	1.57246	169	-0.32788	172	-0.39387	175	-0.74177	169	-0.15441
175	3.70466	173	0.7601	174	0.63405	178	-0.41561	172	-0.32193					173	1.29707	170	0.15259	173	-0.66903	176	0.10881	170	0.3954
176	4.31599	174	1.47592	175	0.17311	179	-0.33943	173	-0.94303					174	2.0666	171	0.26587	174	0.17053	177	-0.58943	171	0.44325
177	3.68708	175	0.72494	176	0.34791	180	-0.65779	174	0.07162					175	1.38496	172	0.22584	175	-0.55	178	-0.24666	172	-0.26769
178	3.86384	176	1.48471	177	0.1653	181	-0.8951	175	-0.41275					176	2.38887	173	0.2356	176	0.05435	179	-0.49666	173	0.05653
179	3.92146	177	0.42416	178	0.42995	182	-0.01229	176	0.32748					177	1.65449	174	0.29127	177	-0.27075	180	-0.49666	174	0.80946
180	3.98591	178	0.88022	179	0.15749	183	-0.44979	177	-0.63736					178	1.14961	175	-0.29956	178	-0.57261	181	-1.18318	175	0.37001
181	3.60896	179	0.64389	180	0.11549	184	-0.16268	178	-0.3649					179	1.9416	176	0.44849	179	-0.79804	182	-0.10701	176	0.85829
182	4.30915	180	1.2933	181	0.03151	185	-0.35799	179	-0.74771					180	1.92989	177	-0.02221	180	-0.78157	183	-0.73396	177	0.22743
183	3.13337	181	0.45053	182	0.67116	186	-0.28182	180	-0.00357					181	1.08418	178	-0.07983	181	-0.75605	184	-0.30037	178	-0.06261
184	3.87263	182	1.63022	183	-0.04466	187	-0.16561	181	-0.82974					182	1.61836	179	-0.57397	182	-0.63023	185	-0.99177	179	-0.07433
185	3.774	183	0.45151	184	0.39479	188	0.64396	182	-0.05435					183	1.24336	180	0.23169	183	-0.70725	186	-1.05623	180	0.36512
186	3.80818	184	1.51791	185	0.49245	189	-0.34432	183	-1.06412					184	1.84004	181	-0.31811	184	-0.77575	187	-0.31111	181	-0.15636
187	3.9156	185	1.38803	186	0.20827	190	-0.27205	184	-0.01627					185	1.15742	182	0.29712	185	-0.74046	188	-0.31599	182	0.18934
188	4.29157	186	1.03354	187	0.68776	191	0.14592	185	-0.5192					186	1.4377	183	0.0188	186	-0.91325	189	-0.39021	183	0.06434
189	4.25642	187	1.77182	188	0.32643	192	-0.42244	186	-0.62174					187	1.85371	184	0.41138	187	-0.20543	190	-0.61872	184	0.35243
190	3.80915	188	1.38022	189	0.61549	193	0.18498	187	-0.63345					188	1.425	185	-0.04077	188	-0.38108	191	-0.75544	185	0.09559
191	5.06697	189	1.20639	190	0.37428	194	-0.96932	188	-0.05728					189	2.02852	186	-0.0144	189	0.03289	192	-0.59333	186	-0.09093
192	4.13825	190	1.06772	191	0.63795	195	-0.05916	189	-0.63541					190	1.31172	187	0.28443	190	-0.36261	193	-0.06404	187	-0.17491
193	4.39997	191	1.49447	192	0.36354	196	0.02775	190	-0.14713					191	1.81367	188	-0.11694	191	-0.77072	194	-1.00154	188	0.19423
194	3.40876	192	1.21518	193	0.28541	197	-0.57772	191	-0.069					192	1.99043	189	0.43189	192	-0.23662	195	0.05706	189	-0.14562
195	3.86384	193	1.50326	194	-0.47337	198	0.00334	192	-0.1481					193	1.73653	190	0.0608	193	-0.67809	196	-0.56306	190	0.26844
196	4.21931	194	0.34506	195	-0.26244	199	-0.23201	193	0.09408					194	1.26094	191	0.21607	194	-0.57346	197	-0.77205	191	0.01454
197	3.81697	195	0.9476	196	0.41432	200	-0.45272	194	-1.18131					195	2.01485	192	0.80005	195	-0.46607	198	-0.75544	192	0.19911
198	4.34236	196	1.11752	197	0.51295	201	0.13322	195	-0.45767					196	2.52852	193	0.82447	196	-0.1995	199	-0.91267	193	-0.25206
199	3.49079	197	1.39877	198	0.85573	202	-0.39315	196	-0.21256					197	2.10664	194	0.09205	197	-0.33128	200	-0.84236	194	-0.24035
200	4.03474	198	1.37143	199	0.28639	203	-0.31502	197	-0.56998					198	1.88008	195	0.69068	198	-0.45548	201	-0.6197	195	0.78212
201	4.06208	199	0.88022	200	0.19069	204	0.26213	198	-0.44205					199	1.42696	196	0.03638	199	-0.50718	202	-0.79255	196	0.60536
202	4.1031	200	1.17514	201	0.67018	205	-0.10604	199	-0.40982					200	1.37129	197	0.31763	200	-0.81954	203	-0.73005	197	0.09364
203	4.45466	201	1.30014	202	0.05397	206	-0.52401	200	-0.32486					201	1.24824	198	-0.10815	201	-0.7229	204	-0.26033	198	-0.18859
204	4.18708	202	0.94955	203	0.56081	207	-0.18514	201	-0.39322					202	1.94356	199	-0.19702	202	-0.888	205	-0.71443	199	-0.39464
205	4.20173	203	1.37338	204	0.41139	208	-0.34822	202	-0.82486					203	1.67012	200	-0.02514	203	-0.51579	206	-0.89997	200	0.0536
206	3.81013	204	1.46029	205	0.63405	209	-0.51522	203	-0.53092					204	1.86348	201	-0.10327	204	-0.28251	207	-0.31697	201	-0.30382
207	3.76911	205	1.55795	206	0.05202	210	-0.99764	204	-0.11392					205	1.81563	202	0.20826	205	-0.32942	208	-0.34334	202	0.02235
208	3.97419	206	0.97006	207	0.26295	211	-0.14608	205	-0.16764					206	2.06074	203	0.08716	206	-0.41912	209	-1.56697	203	0.03895
209	4.16462	207	1.54526	208	0.10085	212	-0.2994	206	-0.46451					207	1.62715	204	0.09205	207	-0.22391	210	-1.52595	204	0.32313
210	3.70368	208	1.01108	209	0.56569	213	-0.54451	207	-0.694					208	2.44942	205	0.27955	208	-0.45842	211	-0.72126	205	-0.0216
211	4.31306	209	1.47787	210	-0.35033	214	-0.51717	208	-0.66373					209	1.18281	206	-0.03686	209	-0.91141	212	-0.53279	206	0.68544
212	3.80036	210	0.69076	211	0.17213	215	-0.75447	209	-0.61881					210	1.77461	207	0.52662	210	-0.76871	213	-1.19001	207	0.35047
213	3.58552	211	1.20639	212	0.19069	216	0.02287	210	-0.86197					211	2.38203	208	0.07837	211	0.12485	214	-1.14119	208	0.29091
214	3.64411	212	0.92026	213	0.18971	217	-0.42342	211	-0.72428					212	2.08809	209	-0.156	212	0.33642	215	-0.97029	209	-0.28722
215	3.99958	213	0.96713	214	0.12038	218	0.07756	212	-1.11881					213	1.15449	210	-0.18335	213	-0.76787	216	-0.71833	210	-0.38195
216	4.00544	214	0.95834	215	0.25319	219	-0.40584	213	-0.58072					214	1.51192	211	0.07837	214	-0.52468	217	-0.48103	211	-0.12706
217	4.31697	215	1.01889	216	0.46706	220	0.18986	214	-1.07486					215	1.50996	212	0.64771	215	-0.87817	218	-0.82771	212	0.15419
218	3.9029	216	0.81967	217	0.60573	221	0.65861	215	-0.69693					216	1.5041	213	-0.77612	216	-0.86927	219	-0.88533	213	-0.54992
219	4.21736	217	1.42807	218	0.20631	222	0.26896	216	-0.7565					217	1.97774	214	-0.33959	217	-0.28555	220	-0.42439	214	-0.28038
220	4.23884	218	1.14584	219	0.25416	223	-0.18709	217	-0.31217					218	1.55	215	-0.55834	218	-0.9055	221	-0.04744	215	-0.44738
221	4.86579	219	0.54135	220	0.56276	224	0.73381	218	-0.90494					219	1.59883	216	-0.40991	219	-0.80486	222	-0.45271	216	-0.24718
222	5.0279	220	1.52279	221	1.05104	225	0.35588	219	-0.27506					220	2.14766	217	-0.06713	220	-0.29319	223	-0.72517	217	0.01356
223	3.98103	221	1.71225	222	0.48463	226	-0.48494	220	-0.42252					221	2.27071	218	-0.22045	221	-0.24068	224	-0.79841	218	-0.25695
224	4.95271	222	1.77768	223	0.1526	227	-0.12459	221	-0.29752					222	2.30391	219	-0.08276	222	-0.47868	225	-0.54939	219	-0.15636
225	4.25642	223	0.68588	224	1.17897	228	0.10783	222	3.34E-4					223	2.49141	220	0.17017	223	-0.09989	226	-1.14998	220	0.04383
226	4.26618	224	1.85971	225	1.05592	229	-0.0699	223	-0.74869					224	1.9416	221	0.34595	224	-0.16921	227	-0.44783	221	0.29579
227	3.85115	225	1.78061	226	0.25026	230	0.00724	224	0.22787					225	2.06172	222	0.44849	225	0.03382	228	-0.64705	222	-0.07628
228	4.14411	226	1.05307	227	0.56569	231	-0.0826	225	-0.4108					226	1.57149	223	0.5149	226	-0.40451	229	-0.23884	223	0.42079
229	3.57185	227	2.00033	228	0.55397	232	-0.07576	226	-0.0817					227	1.55879	224	0.25709	227	0.0729	230	-0.53669	224	-0.35265
230	4.00251	228	1.82065	229	0.37526	233	-0.03377	227	-0.14224					228	1.72676	225	0.28736	228	-0.51287	231	-0.56013	225	0.19423
231	4.34236	229	1.27572	230	0.39186	234	0.05119	228	-0.73795					229	1.34004	226	0.02076	229	-0.32654	232	-0.8033	226	-0.10558
232	4.22517	230	1.42123	231	0.26002	235	0.21135	229	-0.69986					230	1.39961	227	0.52271	230	-0.58124	233	-1.0738	227	0.27333
233	4.56013	231	0.96811	232	0.18971	236	0.20744	230	-0.54849					231	2.03242	228	-0.05737	231	-0.14294	234	-0.26228	228	-0.24816
234	4.09626	232	1.30209	233	0.44166	237	0.27189	231	-0.72135					232	1.88789	229	-0.00854	232	-0.70338	235	-0.9283	229	0.23915
235	4.55134	233	1.31186	234	0.32448	238		232	-0.38248					233	1.41621	230	-0.14624	233	-0.77752	236	-0.21345	230	-0.2423
236	4.50447	234	1.29233	235	0.40358	239		233	-0.15592					234	2.19258	231	0.11939	234	0.07193	237		231	0.09071
237	4.44001	235	1.80697	236	0.79909	240		234	-0.76724					235	1.90156	232	0.1272	235	-0.31945	238		232	0.26747
238		236	2.05112	237	0.17702	241		235	-0.13834					236	2.87227	233	-0.25561	236		239		233	0.17958
239		237	1.29037	238		242		236	0.40463					237		234	0.20923	237		240		234	0.48231
240		238		239		243	0.16447	237	-0.56705					238		235	0.60865	238		241		235	0.20692
241		239		240		244	0.31389	238						239		236	0.70826	239		242		236	0.96669
242		240		241		245	-0.00838	239						240		237		240		243	-0.58259	237
243	4.36579	241		242		246	0.45451	240						241		238		241		244	-0.31013	238
244	4.43708	242		243	0.65651	247	-0.39022	241						242		239		242	-0.53734	245	-0.54841	239
245	4.17927	243	2.05697	244	0.88893	248	-0.28475	242						243	1.41914	240		243	-0.50212	246	-0.23005	240
246	4.56892	244	2.47006	245	0.83717	249	-0.04354	243	0.05209					244	1.46114	241		244	-0.41038	247	-0.81111	241
247	3.34626	245	1.41147	246	0.55006	250	-0.08358	244	0.10483					245	1.26778	242		245	0.06122	248	-1.09236	242
248	3.21931	246	2.01303	247	0.12917	251	-0.65975	245	0.02279					246	1.65547	243	0.2688	246	-0.30209	249	-0.73591	243	0.3368
249	4.06599	247	1.02572	248	0.3528	252	-0.85897	246	0.5228					247	1.24922	244	0.52564	247	-0.47682	250	-0.75837	244	0.23524
250	3.5572	248	1.13998	249	1.08717	253	0.35685	247	-0.51334					248	0.45235	245	-0.14233	248	-0.39959	251	-1.12947	245	0.23915
251	3.24177	249	2.23569	250	0.23073	254	-0.1324	248	-0.79166					249	1.76582	246	0.55298	249	0.0241	252	-1.0279	246	0.48719
252	3.01521	250	0.98959	251	-0.06517	255	-0.04451	249	0.34311					250	0.98164	247	0.25513	250	-0.43001	253	0.24846	247	-0.000111
253	3.54353	251	0.90951	252	-0.114	256	0.21428	250	-0.68717					251	0.71504	248	-0.14038	251	-0.36449	254	-0.62751	248	-0.36828
254	3.44685	252	1.89194	253	0.72975	257	0.28068	251	-0.29263					252	0.967	249	0.14673	252	-0.15726	255	-0.62947	249	0.12782
255	3.54255	253	1.8099	254	0.30592	258	-0.27986	252	-0.27017					253	2.20625	250	-0.41772	253	0.2115	256	-0.51912	250	-0.10167
256	3.89509	254	1.40463	255	0.89186	259	0.46232	253	0.11361					254	1.4709	251	-0.4353	254	-0.0148	257	-0.88435	251	-0.0587
257	3.62068	255	1.71811	256	0.88014	260	0.36955	254	-0.58365					255	1.47871	252	0.1272	255	0.23118	258	-0.78279	252	-0.14952
258	3.51716	256	1.72983	257	1.18678	261	-0.29354	255	-0.19889					256	1.69063	253	1.08228	256	0.19008	259	-0.49959	253	0.60731
259	3.22224	257	2.0101	258	0.92799	262	-0.15877	256	0.23569					257	1.20918	254	0.51099	257	-0.08509	260	-0.24275	254	-0.29503
260	3.95075	258	1.54428	259	0.57448	263	-0.42635	257	0.01596					258	1.67989	255	0.44752	258	0.62658	261	-0.98005	255	0.4452
261	3.30818	259	1.81479	260	0.95827	264	0.20646	258	0.12631					259	1.14668	256	0.67603	259	-0.19356	262	-0.75154	256	0.29969
262	3.53083	260	1.78549	261	0.53737	265	0.56193	259	-0.29166					260	1.30293	257	0.15943	260	0.08655	263	-0.62458	257	-0.75792
263	3.39704	261	1.18197	262	0.93873	266	-0.23006	260	-0.42057					261	1.21504	258	0.53736	261	-0.40447	264	-0.3531	258	0.25672
264	3.38825	262	1.50033	263	0.27663	267	-0.07479	261	-0.01724					262	1.43574	259	0.35279	262	0.1551	265	-0.5074	259	-0.37609
265	4.0279	263	1.1517	264	0.61452	268	-0.14315	262	-0.19889					263	1.66524	260	0.59888	263	0.52017	266	-0.54744	260	-0.31749
266	3.607	264	1.51889	265	1.07936	269	-0.44881	263	-0.39322					264	1.62324	261	-0.09643	264	0.0379	267	-0.49959	261	-0.18175
267	3.26618	265	2.02865	266	0.99928	270	0.05705	264	-0.04849					265	2.34688	262	-0.18823	265	0.06129	268	-0.06794	262	-0.47863
268	3.29939	266	1.26303	267	0.55202	271	0.25334	265	0.44662					266	1.54317	263	0.35377	266	0.42451	269	-0.63337	263	0.21571
269	3.28572	267	1.59994	268	-0.12669	272	-0.5035	266	0.19272					267	1.59688	264	0.33033	267	0.10219	270	-0.27205	264	-0.09777
270	3.18513	268	1.2601	269	0.31178	273	0.14299	267	-0.10416					268	1.50313	265	0.87134	268	0.26739	271	-0.20466	265	0.61415
271	3.95075	269	1.37338	270	-0.14134	274	0.351	268	-0.08756					269	1.58321	266	0.78345	269	0.47131	272	-0.15876	266	0.04188
272	2.59333	270	1.45444	271	1.35963	275	0.53556	269	-0.12955					270	1.71699	267	0.43482	270	-0.4581	273	-0.8365	267	-0.03429
273	3.48493	271	1.90072	272	-0.12572	276	-0.50252	270	-0.30338					271	2.32246	268	0.35084	271	0.85123	274	-0.62654	268	0.1288
274	3.21931	272	1.14487	273	0.53248	277	-0.11678	271	0.4642					272	1.74629	269	0.69654	272	-0.10866	275	-0.19001	269	-0.32726
275	3.67048	273	1.74252	274	0.30592	278	-0.30428	272	-0.08756					273	1.62617	270	0.39283	273	0.09042	276	-0.68122	270	0.09657
276	2.91169	274	1.86362	275	0.67116	279	0.38225	273	0.0599					274	1.20235	271	0.35474	274	-0.11635	277	-0.60212	271	0.10829
277	3.18318	275	1.71615	276	0.54225	280	0.50334	274	0.05795					275	1.95039	272	0.47584	275	0.13358	278	-0.85994	272	0.05458
278	2.38532	276	1.31088	277	0.10377	281	-0.25545	275	0.17416					276	1.58223	273	0.40943	276	0.40883	279	-0.05427	273	-0.41124
279	3.30525	277	1.73764	278	0.10573	282	-0.11776	276	-0.05338					277	1.52559	274	0.24341	277	0.04274	280	-0.61677	274	-0.17491
280	2.66755	278	1.44955	279	0.31666	283	0.08928	277	0.39487					278	1.31758	275	1.00806	278	0.15028	281	-0.65681	275	-0.06066
281	2.54841	279	1.78744	280	0.73073	284	-0.16268	278	-0.39127					279	2.19844	276	0.64185	279	1.19295	282	0.06487	276	0.59071
282	2.95173	280	1.25912	281	0.2444	285	0.05119	279	0.28647					280	1.40645	277	0.56861	280	0.03682	283	-0.33943	277	0.32606
283	2.82673	281	1.16537	282	0.75709	286	-0.14901	280	0.17123					281	0.92403	278	0.71216	281	-0.08596	284	-0.92146	278	-0.20812
284	2.732	282	1.74252	283	0.61745	287	0.53459	281	0.09506					282	2.04024	279	1.34888	282	1.24862	285	-0.67634	279	0.81922
285	2.94978	283	2.10287	284	0.26979	288	0.07756	282	0.19858					283	1.94453	280	0.41236	283	0.60507	286	-0.16951	280	-0.12413
286	2.83161	284	1.50912	285	0.8401	289	-0.04744	283	-0.20767					284	1.3166	281	0.66041	284	-0.13488	287	-0.59529	281	0.16298
287	2.86482	285	1.3226	286	0.48366	290	0.38225	284	-0.26138					285	1.79805	282	1.38404	285	0.55834	288	-0.25154	282	0.8661
288	2.91169	286	1.1019	287	0.75612	291	0.66154	285	-0.03873					286	2.06074	283	1.45533	286	0.33065	289	-0.06599	283	-0.0382
289	3.07868	287	1.67612	288	0.15553	292	0.53556	286	-0.45084					287	1.53731	284	0.74048	287	-0.23842	290	-0.44294	284	-0.000111
290	2.59919	288	1.20932	289	0.15358	293	0.87443	287	-0.29068					288	2.16621	285	0.31959	288	0.62575	291	-0.26716	285	0.26747
291	3.34724	289	1.24936	290	0.34108	294	-0.62361	288	0.51108					289	2.21016	286	0.57349	289	0.43224	292	-0.12947	286	-0.26378
292	3.18318	290	1.48764	291	0.71315	295	0.04142	289	-0.30045					290	1.87324	287	0.80005	290	0.25272	293	-0.09333	287	-0.1505
293	3.44294	291	1.86459	292	0.73756	296	0.39787	290	0.35385					291	2.28535	288	0.70826	291	0.3533	294	-0.66755	288	0.55751
294	2.6363	292	1.53061	293	1.09596	297	0.10197	291	-0.0817					292	1.75996	289	1.13697	292	0.48711	295	-0.27791	289	0.55067
295	2.99372	293	2.14682	294	0.11159	298	0.476	292	0.4935					293	2.72285	290	0.62525	293	0.93716	296	-0.24177	290	0.44716
296	2.65876	294	1.1849	295	0.51588	299	-0.38143	293	0.53744					294	1.77168	291	0.719	294	0.32976	297	-0.7447	291	0.0038
297	2.8365	295	1.34115	296	0.82936	300	-0.5035	294	0.14584					295	1.04903	292	0.86548	295	0.40608	298	-0.02302	292	0.2704
298	3.12751	296	1.70541	297	0.81178	301	0.8217	295	0.03354					296	1.70235	293	0.88013	296	0.42255	299	-0.86677	293	0.29091
299	2.42927	297	1.64779	298	0.8362	302	0.07365	296	0.7474					297	1.27266	294	0.76783	297	0.31913	300	-1.32673	294	0.69618
300	2.3238	298	1.7894	299	0.11647	303	0.38225	297	0.21908					298	2.46406	295	0.51783	298	0.70266	301	-0.31794	295	0.21669
301	2.87654	299	1.2269	300	0.08131	304	0.36076	298	0.49643					299	0.92012	296	1.28248	299	-0.21606	302	-0.22615	296	1.11024
302	3.274	300	0.5853	301	1.00124	305	-0.02498	299	0.08237					300	1.05489	297	0.98267	300	0.22938	303	-0.1031	297	0.21864
303	2.82771	301	1.77865	302	1.35084	306	-0.11678	300	-0.34635					301	1.81465	298	0.89185	301	0.31719	304	-0.15584	298	0.88465
304	2.89997	302	1.83822	303	0.5276	307	-0.10311	301	0.09311					302	1.90352	299	0.28834	302	0.62569	305	-0.54548	299	-0.12511
305	2.85017	303	1.58041	304	0.82057	308	0.04728	302	0.88901					303	1.98457	300	0.09791	303	0.56027	306	-0.48103	300	-0.32726
306	2.73103	304	1.36557	305	0.41335	309	0.49748	303	0.55014					304	1.51778	301	0.49244	304	0.36496	307	-0.86384	301	0.31922
307	3.09626	305	1.02865	306	0.40358	310	-0.21834	304	0.07846					305	1.80586	302	0.78638	305	0.52213	308	-0.50642	302	1.08973
308	3.44978	306	1.5433	307	1.40456	311	0.34123	305	-0.09537					306	1.41133	303	0.6438	306	0.20393	309	-0.04841	303	0.68837
309	3.0113	307	1.55112	308	0.77272	312	-0.04354	306	0.00424					307	1.28047	304	1.2649	307	0.52319	310	-0.4947	304	0.46278
310	2.19782	308	1.73666	309	0.50612	313	0.51408	307	0.23764					308	1.99727	305	0.37525	308	0.12182	311	-0.40193	305	0.36708
311	3.34529	309	1.85385	310	-0.0056	314	0.53459	308	0.4183					309	1.75801	306	0.54224	309	0.46835	312	-0.37654	306	0.26356
312	2.89021	310	0.73569	311	0.77077	315	0.08146	309	-0.13834					310	1.26485	307	0.93091	310	0.2791	313	-0.19587	307	0.52235
313	2.93904	311	1.57944	312	0.3362	316	0.56584	310	-0.40787					311	1.93574	308	0.52466	311	0.34643	314	-0.25349	308	0.51942
314	3.52595	312	1.67416	313	0.74538	317	-0.32674	311	0.38705					312	1.91817	309	1.16724	312	0.29275	315	0.10588	309	0.10536
315	2.40681	313	2.06869	314	1.34108	318	-0.26717	312	0.07748					313	1.88496	310	0.20337	313	0.27416	316	0.07659	310	0.04676
316	2.97907	314	2.51205	315	0.42995	319	0.42814	313	0.58334					314	2.28242	311	0.39869	314	0.36592	317	-0.48396	311	0.21473
317	2.79157	315	1.45346	316	0.64967	320	-0.54451	314	0.31381					315	1.73946	312	0.71998	315	0.42941	318	-0.62556	312	0.09071
318	2.89314	316	1.23569	317	0.61549	321	0.16154	315	-0.29166					316	1.53828	313	1.28443	316	0.06125	319	-0.13728	313	0.68641
319	2.80134	317	1.3851	318	0.50612	322	0.02189	316	-0.30142					317	1.78828	314	1.13013	317	0.25944	320	-0.92439	314	0.10438
320	2.31794	318	1.25131	319	0.92702	323	-0.43807	317	-0.09146					318	1.6418	315	0.98365	318	-0.12317	321	0.46331	315	0.19423
321	2.02009	319	1.39487	320	0.43385	324	-0.21639	318	0.31967					319	2.02656	316	0.66822	319	0.81703	322	0.17913	316	0.13759
322	2.58747	320	1.30697	321	0.47194	325	-0.12069	319	0.19369					320	1.40645	317	0.60865	320	0.7655	323	-0.25544	317	0.11317
323	2.33845	321	1.49545	322	0.63893	326	0.17424	320	-0.47623					321	2.05196	318	0.73267	321	0.77015	324	-0.774	318	-0.0382
324	2.72029	322	1.55307	323	0.57741	327	-0.34822	321	0.1224					322	1.83223	319	1.0774	322	0.77711	325	-0.41267	319	0.39637
325	3.12361	323	1.20932	324	0.26491	328	-0.2408	322	-0.66763					323	1.85664	320	0.3938	323	0.94981	326	-0.43416	320	-0.55675
326	2.55036	324	1.29623	325	1.17116	329	0.1176	323	-0.79459					324	1.52168	321	1.08814	324	0.1688	327	-0.29255	321	1.06337
327	2.3697	325	1.7933	326	0.62916	330	0.60588	324	-0.20279					325	1.82149	322	0.86841	325	1.00466	328	-0.47224	322	0.037
328	2.14509	326	1.8558	327	0.96315	331	0.4633	325	0.49252					326	1.90449	323	1.43677	326	0.71461	329	-0.39314	323	0.29091
329	3.50935	327	1.34701	328	0.26784	332	0.05314	326	0.18002					327	1.67305	324	0.51783	327	1.01123	330	-0.19587	324	-0.00988
330	2.8824	328	1.24936	329	0.47682	333	0.08635	327	-0.3483					328	1.17696	325	0.81959	328	0.15605	331	0.0053	325	0.40028
331	3.13825	329	1.87338	330	0.66041	334	-0.16854	328	-0.29557					329	1.8752	326	0.87232	329	0.1033	332	-0.05525	326	0.50575
332	2.68806	330	1.62826	331	0.6692	335	-0.06209	329	0.13998					330	2.18184	327	0.73072	330	0.41188	333	0.07561	327	0.16298
333	2.41853	331	1.84604	332	0.50514	336	-0.12557	330	0.78744					331	2.19746	328	0.65259	331	0.64324	334	-0.69099	328	0.01258
334	2.79548	332	1.67123	333	0.98659	337	-0.40779	331	0.21713					332	2.15156	329	0.80396	332	0.61603	335	0.1635	329	0.35634
335	3.12849	333	1.40268	334	0.65651	338	0.02775	332	-0.43131					333	1.97774	330	0.54322	333	0.88443	336	-0.28279	330	0.20692
336	2.80036	334	1.68002	335	0.6653	339	0.07267	333	0.23178					334	2.21016	331	1.27271	334	0.44321	337	0.04827	331	0.48231
337	2.98103	335	0.97006	336	0.40456	340	-0.20955	334	0.19662					335	2.52559	332	1.2522	335	0.92839	338	-0.71931	332	-0.06652
338	3.22419	336	0.7894	337	0.26491	341	0.42912	335	0.30795					336	1.97481	333	1.30005	336	0.6033	339	-0.17244	333	0.41102
339	2.9947	337	1.32358	338	0.62135	342	-0.22518	336	0.2435					337	2.5461	334	1.09888	337	0.79548	340	-0.14802	334	0.31922
340	3.03474	338	1.42026	339	0.87916	343	0.30314	337	-0.10611					338	2.11348	335	1.51978	338	0.1463	341	-0.39021	335	1.11415
341	3.19001	339	1.64389	340	0.75807	344	0.44279	338	0.06967					339	2.1125	336	0.74146	339	0.60523	342	-0.28084	336	0.32118
342	2.85603	340	1.79916	341	0.95631	345	0.84221	339	0.5394					340	1.71309	337	1.53736	340	0.52901	343	-0.34431	337	0.55946
343	2.48591	341	1.55209	342	0.63405	346	-0.00545	340	0.21323					341	1.50703	338	0.59693	341	0.64521	344	-0.10896	338	-0.08117
344	3.33357	342	1.38412	343	0.94752	347	0.35783	341	0.48178					342	2.06953	339	1.10962	342	0.64136	345	-0.3072	339	0.12684
345	3.02497	343	1.45834	344	1.00124	348	0.28752	342	-0.15006					343	1.62715	340	1.85865	343	0.39438	346	-0.47712	340	0.4413
346	2.63044	344	1.27182	345	0.92018	349	0.01408	343	0.00229					344	2.2209	341	0.48267	344	1.01814	347	-0.00447	341	0.10634
347	2.75056	345	1.59994	346	0.78541	350	0.46525	344	0.36068					345	1.94551	342	0.99048	345	0.54079	348	-0.10408	342	0.31044
348	3.35896	346	1.13315	347	0.67506	351	-0.09432	345	0.27377					346	1.60371	343	1.13111	346	0.33176	349	-0.13142	343	0.26747
349	2.91169	347	1.24643	348	1.34791	352	0.39103	346	-0.26822					347	1.96992	344	1.03834	347	0.54773	350	-0.29353	344	0.45399
350	2.83552	348	1.32162	349	0.99831	353	-0.27498	347	0.12045					348	2.43574	345	1.13404	348	1.20859	351	-0.98005	345	0.25966
351	3.01911	349	1.65268	350	0.66725	354	-0.48494	348	0.34311					349	1.43379	346	1.00513	349	0.4236	352	-0.0279	346	0.09657
352	3.52095	350	1.36752	351	0.70827	355	-0.27596	349	0.39877					350	1.48653	347	1.15357	350	0.56317	353	-0.93806	347	0.43251
353	2.28279	351	0.7933	352	0.44752	356	-0.00643	350	0.61557					351	2.15645	348	1.40455	351	0.51433	354	-1.05232	348	1.17079
354	2.51429	352	1.37533	353	-0.00658	357	0.31096	351	0.17123					352	2.22676	349	1.27466	352	0.34731	355	-0.63826	349	0.98231
355	2.80426	353	1.13119	354	0.18776	358	-0.00447	352	0.05404					353	1.57246	350	0.93677	353	-0.02858	356	-0.28084	350	0.99794
356	2.70761	354	0.74252	355	0.13209	359	-0.25643	353	-0.15299					354	1.17696	351	0.46802	354	-0.14668	357	-0.54939	351	0.68837
357	3.02006	355	1.10092	356	0.96217	360	0.48478	354	0.10483					355	1.85762	352	1.03638	355	0.15313	358	-1.08552	352	0.19032
358	2.89415	356	0.88217	357	0.4651	361	0.18205	355	-0.18814					356	1.58516	353	0.89576	356	0.54164	359	-0.56404	353	0.69422
359	2.70761	357	1.37924	358	0.47194	362	-0.50154	356	0.35287					357	1.75313	354	0.49927	357	-0.0862	360	-0.15876	354	-0.02648
360	2.96448	358	1.34506	359	0.51784	363	-0.1285	357	0.0892					358	1.24629	355	0.75611	358	-0.04421	361	-0.54353	355	0.3036
361	3.31194	359	1.09799	360	0.98463	364	-0.26033	358	-0.24381					359	1.98555	356	0.27564	359	-0.25792	362	-0.46931	356	0.29774
362	2.05239	360	0.85678	361	1.36452	365	-0.06014	359	-0.1901					360	1.91621	357	0.49341	360	1.03485	363	-0.6158	357	0.09266
363	2.7769	361	1.46713	362	0.37526	366	-0.01033	360	0.34994					361	1.77364	358	0.36939	361	0.57293	364	-0.65193	358	-0.67785
364	2.51811	362	0.81088	363	0.96608	367	-0.41268	361	0.56283					362	1.48653	359	0.64185	362	0.11687	365	-0.47126	359	0.11219
365	2.30236	363	2.01303	364	0.32448	368	-0.32674	362	-0.51822					363	1.57442	360	0.56275	363	0.23315	366	0.14885	360	0.34169
366	2.49073	364	1.44369	365	0.30788	369	0.30217	363	0.38608					364	1.7043	361	0.40748	364	0.12271	367	-0.24568	361	0.34755
367	1.98699	365	1.01889	366	0.96901	370	-0.25936	364	0.47104					365	1.02949	362	0.33912	365	0.02637	368	0.13909	362	-0.50695
368	3.16076	366	1.04428	367	0.76295	371	-0.45565	365	-0.25162					366	1.70235	363	1.26197	366	0.76728	369	-0.22419	363	0.03407
369	3.07372	367	0.83041	368	0.90944	372	-0.12361	366	-0.17935					367	2.00899	364	1.18873	367	0.79167	370	-0.53767	364	0.05262
370	2.53765	368	1.32553	369	1.03834	373	-0.17928	367	-0.31412					368	2.32344	365	0.45142	368	0.65701	371	-0.36873	365	-0.19152
371	2.54258	369	1.81869	370	0.57057	374	-0.34822	368	-0.15006					369	2.47676	366	0.99244	369	1.01819	372	-0.54646	366	0.17372
372	2.71446	370	0.9144	371	0.41237	375	-0.45369	369	0.31576					370	2.02266	367	1.03834	370	0.41378	373	-0.15291	367	0.32801
373	2.8589	371	1.18881	372	0.57838	376	0.07951	370	-0.2233					371	1.53926	368	1.22486	371	0.39427	374	0.10003	368	0.51161
374	2.68123	372	1.21908	373	0.06276	377	-0.32088	371	-0.61881					372	1.83809	369	1.35084	372	0.03094	375	-0.28279	369	0.09071
375	2.32285	373	1.04526	374	0.77565	378	-0.12361	372	-0.11002					373	2.00606	370	0.75513	373	0.1093	376	0.04338	370	-0.35851
376	2.96051	374	1.07748	375	0.69459	379	-0.10897	373	-0.52701					374	1.88106	371	0.76978	374	1.13254	377	-0.34919	371	-0.15441
377	2.75345	375	1.23178	376	0.23952	380	-0.64119	374	-0.3776					375	1.80977	372	0.53443	375	0.95374	378	-0.65388	372	0.34657
378	2.03086	376	0.89682	377	0.50416	381	-0.15389	375	0.01205					376	2.09199	373	0.73169	376	0.35807	379	-0.14705	373	-0.088
379	2.13625	377	1.18295	378	0.74928	382	0.40373	376	0.20151					377	1.68379	374	1.10181	377	0.13835	380	-0.90583	374	0.14735
380	2.01722	378	1.13901	379	0.37526	383	-0.64998	377	0.08725					378	1.1877	375	0.60767	378	0.25078	381	-0.23298	375	0.64833
381	2.66664	379	1.19955	380	-0.01048	384	0.34611	378	-0.11295					379	1.59785	376	0.79615	379	0.38641	382	-0.58162	376	0.58973
382	2.67432	380	0.9808	381	0.23854	385	-0.04061	379	-0.71549					380	1.26973	377	0.63697	380	-0.08908	383	-0.41462	377	-0.35851
383	2.36388	381	0.80112	382	0.75026	386	-0.42635	380	-0.25357					381	1.55781	378	0.60279	381	0.05635	384	0.00335	378	-0.22277
384	2.29259	382	1.35287	383	0.12428	387	-0.28182	381	-0.37857					382	1.79805	379	0.72584	382	0.23614	385	-0.35603	379	-0.23156
385	2.98875	383	0.64975	384	0.44069	388	0.42619	382	-0.04068					383	1.9543	380	0.40552	383	0.45572	386	-0.92927	380	-0.02355
386	1.88242	384	1.1683	385	0.95143	389	0.12736	383	0.00522					384	2.11348	381	0.84888	384	0.08868	387	0.15862	381	-0.28917
387	2.13442	385	1.81088	386	0.13795	390	0.0756	384	-0.39322					385	1.75508	382	0.39283	385	0.65398	388	-0.12361	382	-0.46495
388	2.9156	386	1.01205	387	0.20729	391	0.28459	385	-0.25064					386	1.73067	383	0.60572	386	0.54571	389	-0.74665	383	0.71766
389	3.02101	387	1.28451	388	0.53639	392	-0.15584	386	-0.15787					387	1.96699	384	0.53638	387	0.31228	390	-0.8199	384	0.00868
390	2.12755	388	1.96908	389	0.75319	393	-0.42244	387	-0.06705					388	2.31465	385	0.8606	388	0.69781	391	-0.48982	385	0.22548
391	2.76325	389	1.57162	390	0.65944	394	0.08049	388	0.06479					389	1.67793	386	0.52662	389	0.05542	392	0.04436	386	0.32801
392	2.85116	390	1.45053	391	0.19655	395	-0.48104	389	0.01596					390	1.34688	387	1.08814	390	0.35218	393	-0.60505	387	0.44422
393	2.71932	391	1.68686	392	1.09499	396	-0.19686	390	0.68295					391	1.6584	388	1.33521	391	-0.29589	394	-0.47126	388	0.41005
394	3.11673	392	1.23471	393	0.46706	397	0.23771	391	-0.16666					392	2.18184	389	0.63502	392	0.7134	395	-0.77693	389	0.01942
395	2.40003	393	1.2308	394	0.25221	398	-0.46346	392	0.32358					393	2.06953	390	0.5022	393	-0.11166	396	-0.68025	390	0.52235
396	2.78282	394	1.29428	395	0.15553	399	-0.26717	393	-0.19889					394	1.71895	391	1.12134	394	-0.41233	397	0.17815	391	0.54774
397	3.34127	395	0.81186	396	0.55495	400	-0.43318	394	0.30112					395	1.68379	392	0.9231	395	-0.03043	398	-1.09919	392	0.77235
398	2.08756	396	0.90072	397	1.10377	401	-0.58846	395	-0.06314					396	2.01778	393	0.96021	396	0.63065	399	-0.22322	393	0.17176
399	2.89411	397	1.7894	398	0.24147	402	-0.02108	396	0.28744					397	2.45528	394	0.21314	397	0.77493	400	-0.09626	394	-0.31261
400	3.00338	398	0.84213	399	0.54811	403	0.32658	397	0.95248					398	1.59395	395	0.57447	398	0.14926	401	-0.4488	395	0.2118
401	1.70379	399	1.48862	400	0.62428	404	-0.60701	398	-0.52701					399	2.0041	396	0.31373	399	0.66678	402	-0.27986	396	0.20887
402	2.97612	400	1.59408	401	0.08815	405	0.46232	399	0.23276					400	2.31074	397	1.14771	400	0.6647	403	-0.54548	397	0.24501
403	2.37745	401	1.06967	402	1.32057	406	-0.51131	400	-0.09244					401	1.79024	398	0.62818	401	0.52142	404	-0.92439	398	-0.40636
404	1.9519	402	1.54428	403	0.60963	407	0.13615	401	-0.8522					402	2.13692	399	1.07544	402	1.07756	405	0.37151	399	-0.21691
405	3.51413	403	1.48276	404	-0.14525	408	-0.04256	402	0.59115					403	1.1418	400	1.11646	403	0.05628	406	-0.69392	400	0.03212
406	2.62165	404	0.38412	405	1.02174	409	0.4301	403	0.33041					404	0.96016	401	0.9065	404	-0.84269	407	-0.03279	401	8.66E-4
407	2.73985	405	1.39779	406	0.04518	410	-0.07576	404	-0.6442					405	2.80781	402	1.21705	405	0.7124	408	0.03069	402	0.53016
408	2.7701	406	1.34115	407	0.37135	411	-0.37557	405	0.60873					406	1.86446	403	0.29615	406	0.05457	409	0.26311	403	0.412
409	2.67628	407	1.47201	408	0.57057	412	0.49455	406	-0.67935					407	1.62129	404	-0.29858	407	0.57393	410	-0.07869	404	-1.05675
410	2.27784	408	1.36069	409	0.61159	413	0.04045	407	0.64096					408	2.25313	405	1.10962	408	0.33374	411	-0.6363	405	0.78993
411	1.91765	409	1.52377	410	0.55885	414	0.11467	408	0.11361					409	2.37031	406	1.07251	409	0.7028	412	-0.02595	406	-0.19542
412	2.5123	410	1.06576	411	0.10377	415	-0.05721	409	0.33237					410	1.63789	407	0.76978	410	0.2478	413	-0.35701	407	0.77723
413	2.82967	411	1.44662	412	0.33034	416	-0.30233	410	0.00424					411	1.63887	408	0.78345	411	0.35514	414	-0.55622	408	0.48426
414	2.71142	412	1.21615	413	0.09889	417	-0.08651	411	-0.43131					412	1.78633	409	1.23365	412	0.25361	415	-0.89997	409	0.35341
415	2.2955	413	1.25326	414	0.91139	418	-0.76912	412	-0.08951					413	1.65449	410	0.89673	413	-0.25699	416	-0.41658	410	0.24794
416	2.30723	414	1.4476	415	0.4817	419	-0.32283	413	0.21518					414	1.65352	411	1.3772	414	0.65298	417	-0.73005	411	-0.29308
417	2.7984	415	1.15756	416	0.4778	420	0.34611	414	0.22104					415	1.3586	412	1.35962	415	0.58674	418	-0.5279	412	-0.0841
418	2.34432	416	1.29916	417	0.59303	421	-0.04549	415	-0.05338					416	1.72774	413	0.85377	416	0.86585	419	-0.52302	413	0.20887
419	2.47813	417	0.76205	418	0.66139	422	0.02971	416	0.16147					417	1.22871	414	0.84888	417	0.56717	420	-0.16853	414	0.20106
420	2.31013	418	1.45639	419	0.58815	423	0.13713	417	-0.23209					418	1.73946	415	0.53736	418	0.38357	421	-0.14412	415	0.50087
421	2.75838	419	1.35971	420	0.7278	424	0.09318	418	0.15854					419	1.76973	416	1.22584	419	0.52123	422	-0.19197	416	0.03212
422	2.51809	420	1.22397	421	0.75319	425	-0.19979	419	-0.18521					420	2.0666	417	0.34107	420	0.52608	423	-0.40876	417	-0.17199
423	2.17736	421	1.28061	422	0.66139	426	0.25432	420	-0.09049					421	2.43086	418	1.20728	421	0.65688	424	-0.5074	418	0.04286
424	2.83745	422	1.6185	423	0.30006	427	0.34611	421	-0.01431					422	1.67696	419	0.83716	422	0.07882	425	-0.18123	419	0.12684
425	2.51035	423	0.99447	424	0.58131	428	0.25236	422	0.35776					423	1.5041	420	1.02759	423	-0.04228	426	-0.35603	420	0.05751
426	2.93518	424	1.2894	425	0.39284	429	0.04924	423	-0.0065					424	1.49629	421	1.03931	424	0.28209	427	-0.17048	421	0.34071
427	2.98492	425	1.29233	426	0.35475	430	0.00236	424	-0.03189					425	1.82539	422	1.04126	425	0.39801	428	-0.33064	422	0.33778
428	2.82476	426	0.87533	427	0.85866	431	0.4633	425	-0.02506					426	1.34981	423	0.72388	426	-0.19639	429	0.04631	423	-0.27257
429	2.73103	427	1.70932	428	1.30495	432	0.01994	426	0.32943					427	2.25703	424	0.24146	427	0.5163	430	0.33538	424	-0.37999
430	2.72129	428	1.20444	429	1.07545	433	0.09807	427	0.17905					428	1.91914	425	0.94361	428	0.41189	431	-0.24861	425	0.76747
431	3.30616	429	1.33432	430	0.54811	434	0.04435	428	0.27865					429	1.8625	426	0.1106	429	0.84445	432	-0.6783	426	0.16688
432	2.14211	430	1.21127	431	0.92213	435	0.23967	429	0.10971					430	2.36055	427	1.52857	430	0.50456	433	-0.13337	427	0.53797
433	1.62664	431	1.681	432	0.47975	436	0.19377	430	-0.01041					431	1.7209	428	0.35572	431	0.48995	434	-0.2574	428	-0.23741
434	2.99957	432	1.34897	433	0.73268	437	0.3549	431	0.01694					432	1.66426	429	0.94068	432	-0.17499	435	-0.47419	429	0.11903
435	2.75839	433	1.14096	434	0.78248	438	0.28068	432	-0.15396					433	1.69942	430	1.32935	433	0.45086	436	-0.48298	430	0.32704
436	3.03183	434	1.42123	435	0.92116	439	0.12541	433	-0.80826					434	2.12324	431	0.8108	434	0.54566	437	0.21135	431	-0.17101
437	3.05614	435	1.06283	436	1.08522	440	-0.22029	434	-0.04263					435	1.91914	432	0.61939	435	0.12179	438	-0.56013	432	-0.35363
438	2.32291	436	1.72885	437	1.21022	441	-0.11287	435	0.28842					436	1.66719	433	1.15162	436	0.36604	439	-0.34626	433	-0.05675
439	2.95365	437	1.58334	438	0.92604	442	-0.05233	436	0.35678					437	2.24824	434	0.76783	437	0.85606	440	-0.78572	434	0.15028
440	2.41852	438	0.94955	439	1.54811	443	-0.16951	437	0.20346					438	1.49727	435	0.81763	438	0.49991	441	-0.18416	435	0.0536
441	2.62359	439	1.12729	440	1.06569	444	0.1801	438	-0.10025					439	2.05196	436	1.26294	439	0.68026	442	-0.82087	436	0.4618
442	2.3531	440	1.26889	441	0.50807	445	0.52873	439	0.38705					440	1.32344	437	1.20142	440	0.6355	443	-0.2447	437	0.5995
443	2.63722	441	0.77377	442	0.47585	446	-0.21151	440	-0.12271					441	1.53633	438	0.38013	441	0.44892	444	-0.56501	438	-0.32335
444	1.92445	442	1.32455	443	1.19069	447	0.10197	441	0.05697					442	1.74043	439	0.51685	442	0.16688	445	-0.21052	439	0.58387
445	2.18509	443	1.14779	444	0.21217	448	-0.04647	442	-0.14322					443	1.74141	440	0.99439	443	0.78761	446	-0.50544	440	0.00575
446	1.92637	444	0.82651	445	0.92702	449	0.19377	443	-0.18424					444	1.11446	441	0.35474	444	7.59E-4	447	-0.67439	441	0.14637
447	2.25152	445	1.32748	446	0.56862	450	0.34123	444	-0.80826					445	1.36934	442	0.86841	445	0.22147	448	-0.26033	442	-0.04406
448	2.28088	446	0.74936	447	0.86647	451	0.19572	445	0.13412					446	1.69063	443	1.1272	446	0.64019	449	-0.43025	443	0.48719
449	2.70661	447	1.26303	448	0.75221	452	0.04338	446	-0.64615					447	1.17403	444	0.08521	447	-0.04608	450	0.16057	444	-0.22667
450	2.56501	448	1.02084	449	1.06764	453	0.059	447	-0.33072					448	1.13106	445	0.59009	448	0.27516	451	-0.29353	445	-0.56749
451	2.87065	449	1.07748	450	0.63795	454	-0.01619	448	-0.10025					449	1.4084	446	0.59205	449	0.48119	452	-0.70955	446	-0.00597
452	2.31501	450	1.75131	451	1.67116	455	-0.53963	449	0.13901					450	1.76094	447	0.47681	450	0.22944	453	-0.44197	447	-0.68468
453	2.34919	451	1.65951	452	1.38209	456	0.66545	450	0.09604					451	1.94356	448	0.56666	451	0.93612	454	-0.72224	448	-0.30382
454	2.4029	452	1.54135	453	0.7112	457	-0.19783	451	-0.10611					452	1.60469	449	0.33033	452	0.64323	455	-0.70466	449	0.27723
455	2.37558	453	1.73276	454	0.67213	458	0.61174	452	0.29721					453	1.42012	450	0.98853	453	0.72815	456	-0.35115	450	0.08973
456	2.52592	454	1.11459	455	0.71803	459	0.21623	453	-0.34732					454	0.98164	451	1.49048	454	-0.11547	457	-0.80818	451	0.62782
457	2.46938	455	1.13705	456	0.59791	460	-0.09041	454	0.1019					455	1.58125	452	1.05982	455	-0.07357	458	-0.149	452	0.33192
458	2.83151	456	1.12631	457	0.8567	461	0.51799	455	-0.27506					456	1.20821	453	1.29224	456	0.07604	459	0.03752	453	0.50965
459	1.73691	457	1.431	458	1.21706	462	0.39201	456	-0.28678					457	0.99336	454	0.48853	457	0.52999	460	-0.33748	454	-0.65831
460	1.90097	458	1.45541	459	0.18678	463	-0.02401	457	-0.45182					458	1.42012	455	0.37232	458	0.16182	461	0.03655	455	-0.31652
461	2.2613	459	1.16733	460	1.23463	464	0.84904	458	0.09506					459	1.2961	456	0.64478	459	-0.27063	462	0.18987	456	-0.71886
462	2.4156	460	1.20248	461	0.91725	465	0.77971	459	0.00424					460	1.46406	457	0.38306	460	0.74972	463	0.11565	457	-0.20421
463	2.26918	461	1.71518	462	0.57741	466	0.35002	460	-0.1901					461	1.5959	458	0.6399	461	1.1881	464	-0.19294	458	0.07118
464	2.99075	462	1.17514	463	0.84401	467	0.04142	461	-0.13248					462	1.76387	459	0.96314	462	0.05153	465	0.30022	459	0.22841
465	2.60698	463	0.61264	464	1.07545	468	0.60978	462	0.09408					463	1.93379	460	0.88892	463	0.61302	466	-0.30525	460	-0.02452
466	2.35313	464	1.90951	465	0.81959	469	-0.45467	463	-0.40201					464	1.70821	461	0.79419	464	0.54177	467	-0.54744	461	0.04676
467	2.40489	465	1.16049	466	0.4651	470	-0.21736	464	0.48471					465	1.54707	462	0.70142	465	0.74276	468	-0.09236	462	0.03505
468	2.37646	466	1.33432	467	0.39577	471	0.7426	465	0.29037					466	1.62129	463	0.74634	466	0.12479	469	-0.37947	463	0.07411
469	1.93319	467	1.48178	468	1.25807	472	0.0258	466	-0.49771					467	2.04024	464	1.30689	467	0.11804	470	-0.2281	464	0.54872
470	2.4626	468	1.28256	469	0.37135	473	-0.00643	467	-0.3815					468	1.80489	465	0.9856	468	0.87852	471	0.05608	465	0.08094
471	3.02974	469	0.65072	470	0.20338	474	0.03557	468	0.18881					469	1.98653	466	1.04615	469	0.07001	472	-0.17634	466	-0.20128
472	2.37265	470	1.32651	471	1.30397	475	0.36174	469	-0.35513					470	1.83809	467	1.45923	470	0.09954	473	-0.21443	467	0.03602
473	2.18712	471	2.01401	472	0.61061	476	-0.13631	470	-0.0192					471	2.61836	468	0.44947	471	0.75445	474	-0.05525	468	0.21571
474	2.74177	472	1.71029	473	0.58034	477	-0.14412	471	0.79233					472	1.80489	469	0.53443	472	-0.01099	475	-0.27009	469	0.59364
475	2.92725	473	1.42807	474	0.4612	478	0.04533	472	-0.03775					473	2.03145	470	0.65162	473	0.43918	476	-1.32673	470	0.00965
476	2.1509	474	0.98373	475	1.72682	479	-0.36776	473	0.38119					474	2.19942	471	0.83912	474	0.34947	477	-0.77009	471	0.92469
477	1.69694	475	1.556	476	0.24831	480	0.34611	474	-0.10709					475	2.02364	472	1.31861	475	0.89596	478	-0.33259	472	0.30946
478	2.68904	476	1.32944	477	-0.00658	481	0.70842	475	0.46518					476	1.03633	473	1.26294	476	-0.12724	479	-0.70271	473	0.71278
479	2.47323	477	1.27279	478	1.08913	482	-0.28279	476	-0.19986					477	0.87715	474	1.23072	477	-0.16893	480	0.09905	474	-0.08605
480	3.04154	478	1.2269	479	0.93483	483	0.26896	477	-0.15201					478	1.85371	475	1.27564	478	1.02206	481	-0.11873	475	0.73036
481	2.89505	479	1.66342	480	1.10866	484	-0.44881	478	-0.1901					479	1.425	476	1.20337	479	0.35815	482	-0.47322	476	-0.77257
482	2.54747	480	1.77182	481	1.05104	485	-0.16463	479	0.11361					480	2.03828	477	0.47681	480	0.46363	483	-0.35505	477	0.25575
483	2.85601	481	2.13217	482	0.71413	486	0.2631	480	0.31576					481	1.79219	478	1.25904	481	0.25361	484	-0.64314	478	0.28797
484	2.816	482	1.27377	483	1.07155	487	-0.52205	481	0.42612					482	1.26875	479	0.4983	482	0.27226	485	0.27776	479	-0.10753
485	2.33461	483	1.66244	484	0.3694	488	0.13322	482	-0.1315					483	1.76875	480	1.06763	483	0.47135	486	-0.01326	480	-0.17687
486	2.83443	484	1.12729	485	0.66823	489	-0.1119	483	0.2142					484	1.70918	481	0.79908	484	0.35722	487	-0.76326	481	0.29286
487	2.04158	485	1.53549	486	1.22194	490	0.00139	484	-0.58463					485	2.12813	482	0.97974	485	0.30839	488	0.16741	482	0.15516
488	2.05728	486	1.6224	487	0.65358	491	0.17424	485	-0.35025					486	2.25313	483	1.0813	486	0.98693	489	0.09026	483	0.07508
489	2.3999	487	1.22494	488	0.41237	492	0.50041	486	0.2933					487	1.33125	484	0.92115	487	0.54563	490	0.06292	484	-0.41906
490	2.10021	488	1.32944	489	0.53444	493	0.351	487	0.13803					488	1.93867	485	1.40748	488	0.50175	491	-0.35408	485	0.14735
491	2.40291	489	1.20346	490	0.0901	494	0.23967	488	-0.23014					489	2.29512	486	1.24244	489	0.44013	492	-0.10408	486	0.16005
492	2.20964	490	0.85971	491	0.82252	495	-0.11678	489	-0.19595					490	2.07539	487	0.61255	490	0.44698	493	-0.21052	487	-0.49328
493	3.2749	491	1.51498	492	1.08034	496	-0.28377	490	0.3851					491	1.52266	488	1.17212	491	0.56811	494	0.25237	488	-0.07238
494	2.83451	492	1.4808	493	1.26491	497	0.28459	491	-0.28385					492	1.70821	489	1.27076	492	0.27325	495	-0.07087	489	0.56727
495	2.32961	493	1.19369	494	0.88502	498	-0.0533	492	0.54233					493	2.10371	490	1.14771	493	0.75653	496	0.00823	490	0.58387
496	2.00846	494	1.23373	495	0.59596	499	0.37248	493	0.7269					494	1.99531	491	1.26197	494	0.76538	497	-0.27498	491	0.0536
497	2.84238	495	1.20444	496	0.24049	500	0.14396	494	-0.31119					495	2.12715	492	1.12232	495	0.8493	498	0.0512	492	0.32118
498	3.04346	496	1.20541	497	0.69166	501	0.4799	495	-0.04361					496	1.60078	493	0.6106	496	0.5856	499	0.14885	493	0.24208
499	2.25645	497	1.61654	498	0.5569	502	0.2924	496	0.02572					497	1.80977	494	1.219	497	0.3006	500	-0.07185	494	0.00282
500	2.65094	498	1.05209	499	0.53444	503	0.34514	497	0.59897					498	2.44258	495	1.1858	498	0.97827	501	-0.15584	495	0.67469
501	2.34427	499	1.39682	500	0.95729	504	0.02287	498	0.16635					499	2.10664	496	0.97388	499	0.69211	502	-0.15974	496	0.39833
502	2.43806	500	1.64487	501	0.71217	505	0.71037	499	0.52768					500	2.09297	497	0.91041	500	0.92158	503	0.06487	497	0.00673
503	2.15973	501	1.95346	502	0.40553	506	0.226	500	-0.26041					501	1.75899	498	1.39673	501	0.52608	504	-0.43709	498	0.75184
504	2.44011	502	1.31283	503	0.88893	507	-0.18123	501	0.13217					502	1.30391	499	1.39185	502	0.4753	505	0.10198	499	0.83387
505	3.30909	503	1.59311	504	0.42604	508	0.24748	502	-0.27896					503	1.61348	500	1.2981	503	0.27316	506	-0.22615	500	0.03993
506	2.43807	504	1.29233	505	1.20241	509	-0.14217	503	-0.52994					504	1.44649	501	1.56373	504	0.25571	507	-0.13728	501	0.28993
507	2.61571	505	1.52475	506	0.75123	510	0.62931	504	-0.41178					505	1.85664	502	0.85279	505	0.74877	508	0.02776	502	-0.01378
508	1.79156	506	1.49252	507	0.92311	511	0.25822	505	0.34018					506	1.89961	503	1.29517	506	0.72136	509	-0.40876	503	0.21376
509	1.81121	507	1.72787	508	0.31373	512	0.3715	506	-0.15396					507	1.86641	504	1.23267	507	0.74868	510	-0.24275	504	0.09559
510	2.51325	508	0.98276	509	0.0862	513	0.16935	507	0.38803					508	1.31367	505	1.39478	508	0.28975	511	-0.04353	505	0.38075
511	3.17338	509	1.22201	510	0.94459	514	0.47795	508	-0.96646					509	1.08321	506	0.91138	509	0.06037	512	-0.41462	506	0.55458
512	2.48787	510	1.40951	511	0.60084	515	0.17619	509	-0.24283					510	1.78731	507	1.63697	510	0.48702	513	-0.09333	507	0.62001
513	2.53381	511	1.7142	512	0.77858	516	-0.85701	510	-0.22818					511	2.54903	508	1.13794	511	0.63551	514	0.15276	508	-0.24425
514	2.55908	512	1.05404	513	0.46217	517	-0.06697	511	0.08725					512	1.79317	509	0.90259	512	0.25646	515	-0.26228	509	0.06727
515	2.22704	513	1.51791	514	1.21413	518	0.26213	512	-0.26432					513	1.52852	510	1.04126	513	0.13376	516	-0.47126	510	-0.40831
516	1.26529	514	1.51791	515	0.77077	519	-0.05037	513	-0.26724					514	2.61641	511	1.36939	514	1.04164	517	-0.50349	511	0.46376
517	2.22232	515	1.63119	516	0.25612	520	0.55119	514	0.15073					515	1.61641	512	1.11158	515	0.40492	518	-0.27791	512	0.15516
518	2.75545	516	1.00229	517	0.20631	521	0.51506	515	0.00229					516	1.52559	513	1.25318	516	0.69311	519	-0.88923	513	-0.0587
519	2.74957	517	1.35776	518	0.6194	522	0.14494	516	-0.67252					517	1.97285	514	1.27271	517	0.38169	520	-0.05134	514	0.67958
520	2.89801	518	1.59115	519	0.94752	523	0.45646	517	-0.58756					518	2.77364	515	1.80982	518	0.83943	521	0.30706	515	0.71864
521	2.61478	519	1.3685	520	0.6692	524	0.28654	518	0.37631					519	1.85176	516	0.81763	519	0.5272	522	-0.61189	516	0.20594
522	2.16758	520	1.49936	521	0.68385	525	0.32365	519	0.17221					520	2.5627	517	1.23169	520	0.83274	523	0.09612	517	-0.13292
523	2.45172	521	1.09213	522	0.38405	526	0.28068	520	-0.0026					521	2.25215	518	1.85572	521	0.86481	524	-0.28865	518	1.12977
524	2.2837	522	1.05404	523	0.80495	527	0.09025	521	0.09994					522	1.65254	519	0.99048	522	0.1649	525	-0.21638	519	0.18934
525	2.01136	523	1.09311	524	0.71217	528	-0.01131	522	-0.31119					523	2.0461	520	1.18189	523	0.24965	526	-0.5113	520	0.36415
526	2.60793	524	1.44076	525	0.50221	529	0.59904	523	-0.02799					524	1.84688	521	1.19849	524	0.44609	527	-0.31111	521	0.287
527	2.19296	525	1.13705	526	0.60573	530	0.00529	524	-0.12174					525	1.78535	522	0.94947	525	0.45086	528	-0.59236	522	0.1454
528	1.93326	526	0.97006	527	0.38795	531	-0.06502	525	-0.43521					526	1.84102	523	1.28541	526	0.12477	529	0.1762	523	0.06141
529	2.66165	527	1.29526	528	0.49538	532	0.0551	526	-0.51041					527	1.59981	524	0.63697	527	0.53967	530	-0.4781	524	0.03407
530	2.4722	528	1.21225	529	1.14967	533	0.34904	527	-0.12857					528	0.92012	525	1.35279	528	0.11612	531	-0.26326	525	0.27137
531	1.95856	529	1.27182	530	0.23854	534	0.00334	528	-0.56607					529	2.03535	526	1.01783	529	0.7545	532	0.02288	526	0.0243
532	1.82289	530	1.12533	531	0.61452	535	0.8217	529	0.14486					530	2.26387	527	1.32935	530	0.24394	533	-0.04841	527	0.33192
533	2.46534	531	1.15268	532	0.24635	536	0.26408	530	-0.07486					531	1.54707	528	0.84595	531	0.46734	534	-0.12654	528	-0.39269
534	2.3932	532	1.45248	533	0.7737	537	0.30119	531	0.01303					532	1.29805	529	1.53248	532	-0.3712	535	0.40081	529	0.41786
535	2.40195	533	1.39096	534	0.76491	538	0.94768	532	-0.45865					533	2.3586	530	1.18091	533	0.54468	536	-0.50642	530	0.12196
536	2.75641	534	1.55404	535	1.03151	539	0.14592	533	0.12631					534	1.47383	531	1.04615	534	0.90895	537	-0.34236	531	-0.09679
537	2.78472	535	2.49838	536	0.92213	540	-0.05916	534	-0.28678					535	2.14473	532	0.81666	535	1.07001	538	0.11663	532	-0.12316
538	2.6246	536	1.99936	537	0.87135	541	0.28752	535	0.34018					536	1.92891	533	0.89771	536	0.88442	539	-0.70662	533	0.04774
539	2.67437	537	1.69272	538	1.1487			536	0.75619					537	1.75996	534	1.34009	537	0.57417	540	0.30706	534	0.30262
540	2.54639	538	2.19565	539	1.12526			537	0.49448					538	1.86934	535	1.75318	538	1.18316			535	0.44325
541	1.99281	539	1.49154	540	0.69459			538	0.29818					539	1.88985	536	0.89283	539	0.40806			536	0.43934
542	2.82179	540	1.09506	541	0.75416			539	0.50326					540	1.98457	537	0.86353	540	1.02015			537	0.08583
543		541	1.96811	542	1.3401			540	0.13022					541	1.39571	538	1.56373	541	0.45483			538	0.54969
				543	0.53053			541	-0.29752					542	1.77364	539	1.23072	542	0.73599			539	-0.0089
								542	0.20639							540	1.07642	543	0.23715			540	0.51454
								543	-0.24185									544	0.92243			541	-0.08312
																		545	-0.14448			542	-0.04992
																						543	-0.15831
TBEV NS1 16°C																						544	0.16884
Fc2 TBEV IgG Mmyo 100ug_X	Fc2 TBEV IgG Mmyo 100ug_Y	Fc2 TBEV IgG Mmyo 50ug_X	Fc2 TBEV IgG Mmyo 50ug_Y	Fc2 TBEV IgG Mmyo 25ug_X	Fc2 TBEV IgG Mmyo 25ug_Y	Fc2 TBEV IgG Mmyo 12.5ug_X	Fc2 TBEV IgG Mmyo 12.5ug_Y	Fc2 TBEV IgG Mmyo 6.25ug_X	Fc2 TBEV IgG Mmyo 6.25ug_Y
-27		-23		-27		-27		-29						Rabies GP 16°C
-26		-22	0.19178	-26		-26		-28						Fc3 Rabies IgG Mmyo 100ug_X	Fc3 Rabies IgG Mmyo 100ug_Y	Fc3 Rabies IgG Mmyo 50ug_X	Fc3 Rabies IgG Mmyo 50ug_Y	Fc3 Rabies IgG Mmyo 25ug_X	Fc3 Rabies IgG Mmyo 25ug_Y	Fc3 Rabies IgG Mmyo 12.5ug_X	Fc3 Rabies IgG Mmyo 12.5ug_Y	Fc3 Rabies IgG Mmyo 6.25ug_X	Fc3 Rabies IgG Mmyo 6.25ug_Y
-25		-21	0.32263	-25		-25		-27						-27		-24		-28		-27		-30
-24		-20	0.24353	-24		-24		-26						-26		-23		-27		-26		-29
-23	0.33729	-19	-0.05334	-23	-0.21812	-23	-0.07666	-25						-25		-22	0.87681	-26		-25		-28
-22	0.00136	-18	-0.02014	-22	0.14126	-22	0.09815	-24						-24		-21	-0.11831	-25		-24		-27
-21	0.14296	-17	0.23181	-21	-0.20054	-21	0.20166	-23	0.00964					-23	0.33307	-20	0.76646	-24		-23	0.16219	-26
-20	-0.40392	-16	0.43201	-20	0.13442	-20	0.02686	-22	0.00964					-22	0.47174	-19	-0.19643	-23	0.36602	-22	0.23836	-25
-19	0.36366	-15	-0.10803	-19	-0.09898	-19	-0.16845	-21	0.26843					-21	-0.23529	-18	0.11998	-22	0.59063	-21	0.39754	-24
-18	-0.45372	-14	-0.24865	-18	-0.16441	-18	-0.38232	-20	0.07312					-20	0.04303	-17	0.4481	-21	-0.4582	-20	0.20809	-23	0.48869
-17	-0.14317	-13	-0.72717	-17	0.21645	-17	0.29834	-19	-0.05481					-19	-0.04193	-16	0.16197	-20	-0.07344	-19	-0.17082	-22	0.37833
-16	-0.09825	-12	-0.65197	-16	0.28384	-16	0.19873	-18	-0.43274					-18	-0.54193	-15	-0.32045	-19	-0.31172	-18	-0.32414	-21	-0.21639
-15	0.06581	-11	0.15467	-15	0.26723	-15	-0.29736	-17	-0.2804					-17	0.07623	-14	0.10435	-18	-0.73066	-17	0.13387	-20	0.0883
-14	-0.39708	-10	-0.26135	-14	-0.56382	-14	-0.31884	-16	-0.17591					-16	0.27252	-13	-0.38686	-17	-0.3625	-16	0.28914	-19	-0.47909
-13	-0.45665	-9	0.81775	-13	-0.01206	-13	-0.17138	-15	0.36316					-15	-0.07709	-12	-0.71108	-16	0.36895	-15	-0.40031	-18	-0.62557
-12	0.08632	-8	-0.36682	-12	-0.1605	-12	-0.51709	-14	-0.37708					-14	-0.26459	-11	-0.43178	-15	0.37285	-14	-0.09758	-17	0.28849
-11	-0.03478	-7	-0.38049	-11	0.20083	-11	0.13428	-13	-0.47473					-13	0.13776	-10	-0.02358	-14	-0.40254	-13	0.40438	-16	0.02873
-10	-0.18517	-6	0.09412	-10	-0.21421	-10	-0.28271	-12	-0.1554					-12	0.2608	-9	0.1483	-13	0.31524	-12	0.12215	-15	0.92716
-9	0.70351	-5	0.05213	-9	0.50747	-9	0.80909	-11	-0.1222					-11	-0.01556	-8	-0.61342	-12	0.20781	-11	-0.17766	-14	0.08341
-8	0.06483	-4	0.05994	-8	-0.11558	-8	0.18604	-10	0.07507					-10	-0.52826	-7	-0.38198	-11	0.05938	-10	0.21102	-13	-0.5035
-7	0.07655	-3	-0.6842	-7	-0.18589	-7	-0.01513	-9	1.24402					-9	0.6026	-6	0.3231	-10	-0.1291	-9	0.75692	-12	-0.23885
-6	-0.10118	-2	0.30896	-6	-0.07066	-6	0.01221	-8	0.26648					-8	-0.26459	-5	-0.43569	-9	0.92949	-8	-0.18254	-11	-0.21444
-5	0.64296	-1	0.90955	-5	0.34145	-5	0.78467	-7	-0.29016					-7	-0.10443	-4	0.30943	-8	0.05254	-7	-0.03508	-10	-0.23006
-4	-0.40099	0		-4	-0.07554	-4	-0.42041	-6	-0.06751					-6	0.25299	-3	-0.57924	-7	-0.12617	-6	0.42879	-9	1.15275
-3	-0.27989	1		-3	-0.15953	-3	-0.06689	-5	0.35925					-5	0.20319	-2	0.4774	-6	0.075	-5	-0.1425	-8	-0.16268
-2	-0.10314	2		-2	0.18813	-2	-0.21631	-4	-0.13098					-4	-0.44818	-1	-0.00795	-5	-0.20722	-4	-0.68547	-7	-0.73592
-1	-0.40001	3		-1	-0.4398	-1	-0.38037	-3	0.03894					-3	-0.61908	0		-4	0.04082	-3	-0.72258	-6	0.02873
0		4	-0.82873	0		0		-2	-0.53626					-2	0.27155	1		-3	-0.33711	-2	-0.03996	-5	0.01017
1		5	-0.48108	1		1		-1	-0.6388					-1	-0.27533	2		-2	-0.25508	-1	-0.09758	-4	-0.17733
2		6	-0.08459	2		2		0						0		3		-1	-0.03047	0		-3	-0.23495
3		7	-0.68908	3		3		1						1		4		0		1		-2	-0.30331
4	-0.94981	8	0.0072	4	-0.47398	4	-0.3667	2						2		5		1		2		-1	-1.13729
5	-0.59923	9	-0.79748	5	-0.14976	5	-0.32666	3						3		6	-1.33901	2		3		0
6	-0.5211	10	-0.28381	6	-0.3773	6	-0.17822	4	0.57117					4		7	-1.69741	3		4		1
7	-0.39025	11	-0.28869	7	-0.12437	7	-0.48877	5	0.24792					5		8	-0.60952	4		5		2
8	-0.85313	12	0.05701	8	0.10317	8	-0.51513	6	0.31433					6	-1.46869	9	-1.23061	5		6	-0.49406	3
9	-0.91466	13	-0.28967	9	0.02407	9	-0.10986	7	0.00281					7	-1.04193	10	-0.1476	6	-1.58711	7	-0.31926	4
10	-0.99571	14	0.48767	10	-0.86265	10	-0.54834	8	0.08777					8	-1.20306	11	0.7108	7	-0.72383	8	-0.40617	5
11	-0.73204	15	0.47009	11	-0.21519	11	-0.58154	9	-0.2638					9	-1.4472	12	1.18541	8	-0.58125	9	-0.28508	6	-0.74276
12	0.23475	16	0.21424	12	-0.49546	12	-0.29736	10	-1.39075					10	-1.22259	13	0.84361	9	0.04278	10	-0.57707	7	-0.63827
13	-0.17931	17	0.51111	13	-0.88706	13	-0.29834	11	-1.24426					11	-1.01752	14	1.1024	10	0.11602	11	-0.33781	8	0.29923
14	0.12343	18	0.17127	14	-0.40269	14	0.11963	12	-1.25403					12	-0.30072	15	0.62193	11	0.66289	12	-0.48429	9	0.03947
15	-0.10899	19	1.32166	15	-0.06773	15	-0.03271	13	-1.95618					13	-0.66302	16	-0.24428	12	0.64238	13	-0.15715	10	-0.73202
16	0.69276	20	0.85486	16	-0.06285	16	-0.64697	14	-0.77551					14	-0.48041	17	-0.91616	13	0.55645	14	0.26571	11	0.0297
17	0.25722	21	0.31384	17	-0.02085	17	0.17725	15	-0.72962					15	-1.06732	18	-0.79604	14	0.33574	15	-0.30558	12	-0.5162
18	0.21913	22	0.58924	18	-0.36656	18	-0.58252	16	-0.34583					16	-0.18549	19	-0.25795	15	0.02031	16	-0.1884	13	-0.66561
19	0.68007	23	0.80896	19	-0.01011	19	-0.24951	17	0.31238					17	-1.08881	20	-0.02456	16	-0.10859	17	-0.96183	14	-0.36385
20	0.43788	24	1.03357	20	0.63735	20	0.08936	18	0.03406					18	-0.02435	21	-0.75698	17	-1.17988	18	-0.11418	15	-0.3121
21	0.80507	25	0.64881	21	-0.6605	21	-0.75439	19	1.28991					19	-0.79779	22	-0.68373	18	-0.50508	19	-0.09953	16	-0.6412
22	0.68495	26	0.91931	22	0.24282	22	-0.35888	20	1.11511					20	-0.8681	23	0.26353	19	-0.80488	20	0.1866	17	-0.5367
23	0.73866	27	1.02283	23	-0.32066	23	-0.48974	21	-0.05384					21	-0.10248	24	-0.23354	20	-0.07246	21	-0.16398	18	-0.18319
24	1.71913	28	0.81678	24	0.58364	24	-0.32373	22	0.42956					22	-0.83685	25	-0.22182	21	-0.92793	22	-0.05168	19	-0.24471
25	0.9496	29	0.91736	25	-0.45249	25	-0.30712	23	0.5653					23	-0.39447	26	-0.27163	22	-0.8498	23	-0.0048	20	-0.03475
26	1.17909	30	1.16638	26	0.00942	26	-0.42822	24	0.61218					24	-0.0224	27	0.00572	23	-0.43769	24	-0.27141	21	-0.50155
27	1.23768	31	0.82166	27	0.18715	27	-0.30908	25	-0.11536					25	-0.51068	28	0.10826	24	-0.37422	25	0.50594	22	-0.24374
28	1.79237	32	0.30994	28	-0.10386	28	-0.19091	26	0.078					26	-0.66693	29	-0.09389	25	-0.57344	26	-0.37199	23	0.40763
29	1.14491	33	1.62146	29	-0.16734	29	-0.38623	27	0.49011					27	-0.41693	30	0.17564	26	-0.25019	27	-0.20988	24	-0.34628
30	1.683	34	0.71814	30	-0.02671	30	0.31299	28	0.56238					28	0.01178	31	-0.26674	27	-0.03437	28	0.00496	25	-0.0787
31	1.67128	35	0.66053	31	-0.70152	31	-0.05322	29	-0.20716					29	-0.46771	32	-0.7853	28	-0.25605	29	-0.34758	26	-0.8619
32	2.02968	36	0.90076	32	-0.00523	32	0.08252	30	-0.02063					30	-0.28509	33	0.4774	29	-0.425	30	-0.58098	27	0.23576
33	2.58534	37	0.85486	33	0.78481	33	0.26807	31	0.22058					31	-0.65131	34	-0.72573	30	-0.7043	31	-0.6132	28	0.0922
34	1.42518	38	0.42322	34	0.16665	34	-0.000485	32	-0.13196					32	-0.02924	35	-0.26284	31	-0.8459	32	-0.21672	29	-0.30819
35	1.78163	39	1.17517	35	0.4938	35	-0.16943	33	0.44031					33	0.69147	36	0.92662	32	-0.63496	33	0.47078	30	-0.15292
36	2.00233	40	0.32068	36	0.02798	36	0.20557	34	0.30847					34	-0.789	37	0.15123	33	0.53594	34	-0.44816	31	-0.25936
37	1.53651	41	0.28357	37	-0.09605	37	0.09131	35	-0.18372					35	-0.22259	38	-0.39174	34	-0.68574	35	-0.0214	32	-0.50545
38	2.18593	42	0.44471	38	0.23696	38	0.12745	36	-0.23157					36	0.01373	39	0.50962	35	0.10039	36	0.81258	33	0.56486
39	1.71718	43	1.58142	39	0.09536	39	0.33155	37	0.06042					37	-0.46478	40	-0.26381	36	0.11895	37	0.07137	34	-0.24862
40	1.73085	44	0.59314	40	-0.23179	40	-0.17822	38	0.28894					38	-0.21869	41	-0.67299	37	-0.36445	38	-0.37883	35	-0.22323
41	2.04433	45	1.57947	41	-0.26499	41	-0.42236	39	-0.12317					39	-0.02924	42	0.23033	38	-0.39765	39	0.17391	36	-0.16366
42	2.03261	46	1.06385	42	-0.15367	42	-0.36962	40	-0.41907					40	-0.20502	43	-0.59194	39	-0.22773	40	-0.01847	37	0.48283
43	3.02675	47	1.03455	43	0.83559	43	0.4419	41	-0.44055					41	-0.14252	44	-0.80678	40	-0.2375	41	-0.41789	38	0.02189
44	2.20644	48	0.80603	44	0.47622	44	-0.06982	42	-0.26477					42	-0.37006	45	-0.20327	41	-0.51094	42	-0.18058	39	-0.10409
45	2.73085	49	1.23474	45	0.22817	45	-0.34619	43	0.17273					43	-0.41986	46	-0.82338	42	-0.4543	43	-0.40812	40	0.32755
46	2.50917	50	0.97107	46	0.08266	46	-0.10009	44	-0.34876					44	-0.31634	47	-0.09682	43	-0.42305	44	-0.37199	41	-0.63924
47	2.46327	51	1.24744	47	0.43716	47	-0.06787	45	-0.13977					45	-0.39935	48	-0.93081	44	-0.58027	45	-0.97551	42	-0.81405
48	3.05214	52	0.28259	48	0.56411	48	-0.4292	46	-0.28528					46	-0.60248	49	-0.3517	45	-0.80097	46	-0.57902	43	-1.04647
49	3.22597	53	0.52771	49	0.03481	49	-0.5874	47	0.11413					47	-0.17377	50	-0.47475	46	-1.04805	47	-0.03117	44	-0.84628
50	2.83729	54	0.62635	50	0.52016	50	0.18897	48	0.10046					48	0.06647	51	-0.09487	47	-0.14961	48	-0.71086	45	-0.48983
51	3.67421	55	0.60584	51	0.96157	51	0.29737	49	-0.172					49	0.14362	52	-0.88198	48	-0.90254	49	-0.66008	46	-0.72616
52	2.63417	56	1.27869	52	-0.10191	52	-0.14697	50	-0.00598					50	-0.289	53	-0.41127	49	-0.53926	50	-0.22258	47	0.06095
53	2.67226	57	0.26111	53	0.24965	53	-0.19677	51	0.06531					51	0.71295	54	-0.29702	50	-0.46601	51	-0.05168	48	-0.30038
54	2.62636	58	0.53553	54	0.09731	54	-0.42334	52	-0.52845					52	-0.26361	55	-0.55971	51	-0.07539	52	-0.51359	49	-0.45858
55	2.69569	59	1.27771	55	0.75844	55	-0.3247	53	-0.20813					53	0.08502	56	-0.17299	52	-1.08418	53	-0.15715	50	-0.27206
56	3.34315	60	1.3783	56	0.67153	56	-0.11572	54	-0.16907					54	-0.31342	57	-1.06362	53	-0.70722	54	-0.41105	51	-0.1246
57	2.59218	61	1.65271	57	0.0143	57	-0.53271	55	0.10242					55	-0.05365	58	-0.54311	54	-0.55879	55	-0.45207	52	-0.91073
58	2.65468	62	1.1615	58	0.3893	58	-0.03662	56	0.28308					56	0.32428	59	-0.1642	55	-0.48359	56	-0.24992	53	0.10783
59	2.59022	63	1.35486	59	0.20083	59	-0.49951	57	-0.38294					57	-0.47943	60	-0.87612	56	-0.55683	57	-0.38762	54	-0.24374
60	3.39296	64	0.76795	60	0.40786	60	0.23096	58	-0.23548					58	-0.42767	61	0.13853	57	-1.08613	58	-0.06926	55	-0.38924
61	3.65175	65	1.50037	61	1.29458	61	-0.04541	59	-0.44251					59	0.29108	62	-0.62026	58	-0.76289	59	-0.20011	56	0.2133
62	3.39882	66	1.75916	62	0.43618	62	-0.1831	60	0.02429					60	-0.09857	63	-0.26772	59	-0.22383	60	-0.5507	57	-0.79354
63	3.35585	67	1.35681	63	0.35122	63	0.01514	61	0.26452					61	0.69635	64	-0.78725	60	-1.13203	61	-0.24894	58	-0.21932
64	2.68593	68	1.24646	64	-0.16831	64	-0.78955	62	-0.09192					62	0.2901	65	-0.76381	61	-0.29902	62	-0.3925	59	-0.54745
65	3.07558	69	1.6283	65	0.50161	65	-0.00146	63	0.43933					63	0.12995	66	-0.41909	62	-0.78047	63	-0.07902	60	-0.50741
66	3.72206	70	0.71326	66	0.71059	66	0.1001	64	-0.41516					64	-0.13959	67	-0.60659	63	-0.76484	64	-0.80266	61	0.16251
67	3.58046	71	1.74646	67	0.25161	67	-0.29248	65	0.21277					65	0.06159	68	-0.881	64	-1.04805	65	-0.06926	62	-0.39608
68	3.39589	72	1.73377	68	0.18032	68	-0.50537	66	-0.25208					66	0.32037	69	-0.08999	65	-1.05781	66	-0.56633	63	0.2631
69	3.78065	73	1.36951	69	0.45473	69	0.17432	67	-0.22864					67	0.37018	70	-0.24624	66	-0.97187	67	-0.56535	64	-0.04354
70	3.10878	74	0.95252	70	-0.26011	70	-0.50732	68	-0.20423					68	0.44733	71	0.18638	67	-0.8332	68	-0.52824	65	-0.40585
71	3.63905	75	1.3451	71	0.69887	71	-0.02685	69	-0.02747					69	0.92291	72	-0.39565	68	-0.92305	69	0.22078	66	-0.61288
72	3.97304	76	0.89685	72	0.67739	72	0.44971	70	-1.00403					70	0.20514	73	-0.50307	69	-0.16621	70	-0.51262	67	-0.47128
73	3.08827	77	0.68396	73	0.1852	73	-0.53564	71	-0.12708					71	0.27545	74	-0.50502	70	-1.03926	71	-0.03996	68	-0.86971
74	3.05507	78	0.93006	74	0.58462	74	0.14795	72	0.64343					72	0.44342	75	-0.41225	71	-0.30879	72	-0.1591	69	-0.11483
75	3.36073	79	1.87146	75	0.64223	75	-0.35205	73	-0.78821					73	0.28034	76	-0.69252	72	-0.93476	73	-0.42961	70	-0.60506
76	3.38124	80	1.35388	76	0.08559	76	-0.26611	74	-0.1095					74	-0.14349	77	-0.37123	73	-0.84199	74	-0.35539	71	0.5463
77	3.38515	81	1.05896	77	0.39516	77	-0.57275	75	-0.26673					75	0.58112	78	-0.80873	74	-0.29414	75	-0.47258	72	0.09123
78	3.53749	82	0.97498	78	0.1559	78	-0.02295	76	-0.86341					76	0.23248	79	-0.86245	75	-0.44258	76	-0.53215	73	-0.42147
79	3.58339	83	1.12049	79	0.54165	79	-0.55322	77	-0.33704					77	0.52838	80	-0.17202	76	-0.6291	77	-0.53508	74	0.00431
80	4.01796	84	1.01111	80	0.28481	80	-0.21826	78	-0.0763					78	0.28815	81	-0.71401	77	-0.75215	78	-0.30949	75	-0.47323
81	3.59022	85	1.14197	81	0.16176	81	-0.36279	79	-0.44641					79	-0.17963	82	-0.84877	78	-0.56269	79	-0.90715	76	-0.27401
82	3.33925	86	1.32849	82	0.22134	82	-0.19677	80	0.19812					80	1.09186	83	-0.77944	79	-0.73555	80	-0.14347	77	-0.45077
83	3.44667	87	0.96521	83	-0.45152	83	-0.08154	81	-0.16126					81	0.40729	84	-0.79409	80	-0.80293	81	-0.49797	78	-0.20858
84	3.48378	88	1.12146	84	0.29458	84	-0.00244	82	-0.62415					82	-0.00482	85	-1.31655	81	-1.23164	82	-0.14347	79	-0.51424
85	3.97694	89	0.88416	85	-0.10679	85	0.13526	83	-0.49915					83	0.22174	86	-0.54409	82	-0.91426	83	-0.2675	80	0.27384
86	4.25917	90	1.76697	86	0.65102	86	-0.09814	84	-0.73548					84	0.32428	87	-1.10073	83	-1.33808	84	-0.34465	81	-0.03182
87	3.78554	91	1.01697	87	-0.07456	87	-0.05908	85	0.22937					85	0.54401	88	-0.67495	84	-0.58906	85	-0.43449	82	-0.25545
88	3.95839	92	1.20252	88	0.06508	88	-0.11084	86	-0.31262					86	0.37701	89	-1.40932	85	-1.14668	86	-0.40617	83	-0.64901
89	3.61269	93	1.42713	89	0.23891	89	-0.44189	87	-0.36438					87	0.31842	90	-0.71694	86	-0.7209	87	-0.45304	84	-0.59628
90	4.21229	94	1.27674	90	0.52407	90	-0.55517	88	0.44421					88	0.5069	91	-1.06362	87	-1.4543	88	-0.8007	85	-0.35409
91	3.85585	95	1.02771	91	0.22622	91	0.06202	89	-0.46887					89	0.34088	92	-0.1603	88	-0.84883	89	-0.6757	86	-1.06698
92	3.88124	96	1.59021	92	0.37466	92	0.10498	90	-0.05774					90	0.6983	93	-0.93471	89	-1.03926	90	-0.76652	87	-0.71542
93	4.13905	97	0.54627	93	0.0602	93	-0.48974	91	0.00671					91	0.20221	94	-0.8351	90.0002	-0.62045	91	-0.59367	88	0.13712
94	3.37245	98	0.9115	94	0.43325	94	-0.33935	92	-0.19348					92	1.03229	95	-0.94448	91.0002	-1.22955	92	0.26082	89	-1.19295
95	4.34218	99	1.02674	95	0.67446	95	-0.38818	93	0.15906					93	0.27741	96	-0.60952	92.0002	-0.94375	93	-1.01555	90	-0.14022
96	4.23378	100	1.19568	96	0.45962	96	-0.22998	94	-0.422					94	-0.29584	97	-1.42592	93.0002	-1.21212	94	-0.68742	91	-0.10604
97	4.183	101	0.76599	97	0.49575	97	-0.27587	95	-0.08704					95	0.71784	98	-0.59975	94.0002	-1.28418	95	-0.45304	92	0.04826
98	4.35194	102	1.26502	98	0.77309	98	-0.06884	96	0.25769					96	1.03131	99	-0.69741	95.0002	-0.57544	96	-0.33293	93	-0.13827
99	3.49159	103	1.18787	99	0.09438	99	-0.37646	97	-0.52161					97	0.5694	100	-0.50014	96.0002	-0.31266	97	-0.87785	94	-0.50838
100	4.06581	104	1.38611	100	0.06508	100	-0.479	98	-0.33704					98	0.81159	101	-0.71206	97.0002	-0.26876	98	-0.34074	95	0.28068
101	3.72011	105	1.6117	101	-0.14195	101	-1.00244	99	-0.67591					99	0.55182	102	-0.25991	98.0002	-0.04028	99	-0.08976	96	0.4174
102	4.37733	106	1.71228	102	-0.16538	102	-0.18896	100	-1.21399					100	0.60748	103	0.25279	99.0002	-0.72583	100	-0.44523	97	-0.20663
103	4.16444	107	1.53455	103	0.51723	103	-0.36279	101	-0.87903					101	0.73248	104	-0.63979	100	-0.6778	101	-0.46476	98	-0.26229
104	4.65663	108	1.69178	104	0.45083	104	-0.16455	102	-1.1427					102	1.18073	105	-0.48745	101	-0.17998	102	-0.18156	99	-0.60799
105	4.08046	109	1.51599	105	-0.32066	105	-0.2417	103	-1.18372					103	0.96002	106	-1.22866	102	-0.55867	103	-0.22453	100	-0.52303
106	4.44081	110	0.98084	106	0.30239	106	0.32178	104	0.01355					104	0.84479	107	-1.23256	103	0.01616	104	-0.45695	101	0.30607
107	4.32167	111	0.98767	107	-0.06285	107	-0.50146	105	-0.5597					105	0.3985	108	-1.06264	104	-1.43086	105	-0.34855	102	-0.59042
108	4.32655	112	1.09119	108	1.12954	108	0.17334	106	0.43835					106	0.19635	109	-0.67983	105	-0.99036	106	0.12606	103	-0.4996
109	4.55507	113	1.55799	109	0.23012	109	0.07569	107	-0.33606					107	0.2403	110	-1.12612	106	-1.08039	107	-1.26847	104	-0.24862
110	4.91933	114	1.55603	110	0.32778	110	0.13135	108	-0.16028					108	0.37701	111	-1.11538	107	-1.49123	108	-0.58098	105	-0.25838
111	4.80214	115	1.44373	111	0.50258	111	0.05811	109	0.14441					109	0.26178	112	-1.08608	108	-0.84407	109	-0.3925	106	0.01115
112	4.76991	116	1.23474	112	0.1354	112	-0.35107	110	-0.82825					110	1.24811	113	-0.49819	109	-1.36925	110	-0.6718	107	-0.42049
113	4.81483	117	1.73767	113	0.6852	113	-0.30517	111	0.03796					111	1.00983	114	-0.49428	110	-0.67988	111	-0.39641	108	-0.43319
114	5.13222	118	1.73279	114	0.25844	114	-0.91162	112	-0.38001					112	0.7442	115	-0.73647	111	-0.92203	112	-0.66398	109	-0.13338
115	5.2953	119	1.69666	115	1.02309	115	0.35205	113	-0.22278					113	1.06647	116	-0.83803	112	-0.71496	113	-0.37297	110	-0.5621
116	5.36561	120	1.48963	116	0.17641	116	-0.69384	114	-0.42786					114	1.57428	117	-0.44252	113	-0.61453	114	-0.82707	111	0.19572
117	5.2455	121	0.81287	117	1.05923	117	0.43116	115	-0.03626					115	1.11237	118	-0.6476	114	-0.73936	115	0.22957	112	-0.28768
118	5.11366	122	1.36756	118	0.9518	118	0.41651	116	-0.20032					116	1.27936	119	-0.90248	115	-0.57057	116	-0.8134	113	0.25724
119	4.72401	123	1.0658	119	0.31606	119	-0.15381	117	0.14734					117	0.97272	120	-0.61049	116	-0.76778	117	-0.34465	114	-0.08358
120	4.80116	124	1.37732	120	0.1354	120	0.0542	118	0.11902					118	1.2569	121	-0.94252	117	-0.80574	118	-0.01066	115	-0.36776
121	4.70253	125	1.20545	121	0.43325	121	0.22901	119	-0.08216					119	0.56744	122	-1.41713	118	-0.37238	119	-0.67766	116	-0.10311
122	4.67421	126	1.1117	122	0.45376	122	0.02881	120	0.14245					120	0.95807	123	-0.54018	119	-0.64564	120	-0.25871	117	-0.21346
123	4.50136	127	1.99451	123	0.49087	123	-0.28955	121	-0.17298					121	0.77936	124	-0.31069	120	-0.34588	121	-0.10246	118	-0.04549
124	4.42226	128	1.61072	124	0.18032	124	-0.48974	122	-0.14661					122	0.18366	125	-0.59291	121	-0.6145	122	-0.52433	119	-0.55038
125	4.61171	129	1.7865	125	0.6227	125	-0.37353	123	-0.63977					123	1.13776	126	-0.65639	122	-0.8155	123	-0.24797	120	0.35587
126	4.5287	130	1.09998	126	0.36782	126	-0.17822	124	-0.54114					124	0.70514	127	0.07212	123	-0.37235	124	-0.60637	121	-0.15194
127	5.22987	131	1.41053	127	0.50063	127	0.521	125	-0.18665					125	0.42291	128	-0.40932	124	-0.63101	125	-0.18742	122	-0.12948
128	5.09511	132	1.46521	128	0.70669	128	0.39014	126	-0.89661					126	0.73639	129	-0.17397	125	-0.66718	126	-0.27238	123	0.43009
129	4.88319	133	1.32361	129	0.44106	129	-0.48193	127	0.41003					127	1.10162	130	-0.75893	126	-0.3107	127	-0.18254	124	-0.76815
130	4.69374	134	1.38904	130	0.39712	130	-0.40771	128	-0.17591					128	1.18366	131	-0.96108	127	-0.26779	128	0.39656	125	-0.24764
131	4.63026	135	1.11463	131	0.44594	131	-0.38525	129	-0.172					129	1.30377	132	-0.81557	128	-0.54121	129	-0.07512	126	-0.18417
132	5.09022	136	1.62049	132	0.64321	132	-0.28857	130	-0.69934					130	1.00787	133	-1.03725	129	-0.39181	130	-0.1757	127	0.16935
133	5.04628	137	1.75525	133	0.45083	133	-0.29345	131	-0.58606					131	0.53326	134	-0.48159	130	-0.44549	131	-0.45891	128	-0.11678
134	4.61561	138	1.69568	134	0.61098	134	-0.60986	132	0.10632					132	0.70612	135	-1.38979	131	-0.38883	132	-0.17863	129	-0.19491
135	5.27089	139	1.18494	135	0.27016	135	0.19483	133	0.0907					133	0.80377	136	-0.04018	132	-0.1078	133	-0.7216	130	-0.06698
136	5.53358	140	1.92713	136	0.31606	136	0.02198	134	-0.52454					134	1.21393	137	-0.74428	133	-0.94727	134	-0.34953	131	-0.26131
137	5.26796	141	1.71326	137	0.72524	137	0.47608	135	-0.90149					135	0.67682	138	-0.76186	134	0.1276	135	-0.01164	132	0.61759
138	5.22987	142	2.11756	138	0.45473	138	-0.30615	136	-0.18958					136	1.41901	139	-0.50893	135	-0.8448	136	0.37801	133	-0.3619
139	4.85585	143	1.9906	139	0.34438	139	-0.44775	137	0.07995					137	0.35553	140	-0.37026	136	-0.14775	137	-0.07512	134	-0.32577
140	5.32362	144	1.5658	140	0.44692	140	0.16065	138	-0.66321					138	0.92877	141	-0.99038	137	-0.60662	138	-0.00773	135	-0.65487
141	4.90272	145	2.03748	141	0.36587	141	-0.1958	139	-0.97669					139	0.67096	142	-0.34585	138	-0.57725	139	-0.18937	136	0.09708
142	5.308	146	1.9408	142	0.99282	142	0.52784	140	-0.00794					140	1.16217	143	-0.8478	139	-0.40065	140	-0.31828	137	-0.06795
143	5.47304	147	1.88806	143	0.85024	143	0.38916	141	-0.46497					141	0.41412	144	-0.30678	140	-0.51097	141	-0.18937	138	-0.09042
144	4.73964	148	1.51013	144	-0.10874	144	-0.11572	142	0.42761					142	1.22467	145	-0.24428	141	-0.48246	142	0.19246	139	-0.43221
145	5.51894	149	1.08924	145	0.55044	145	0.65674	143	0.25476					143	0.46979	146	-0.3478	142	0.02701	143	0.0157	140	-0.27792
146	5.55311	150	2.47693	146	1.02993	146	0.22901	144	0.21863					144	0.85748	147	-0.95229	143	-0.59016	144	-0.13371	141	-0.62362
147	5.52968	151	1.44666	147	0.51235	147	-0.16748	145	0.28406					145	0.97955	148	-0.80288	144	-1.13088	145	0.09578	142	0.44083
148	5.09999	152	1.44861	148	1.10415	148	0.42139	146	-0.14368					146	1.0108	149	-0.90932	145	-0.09692	146	-0.23137	143	-0.26717
149	5.03358	153	1.15955	149	0.58559	149	0.02588	147	-0.54602					147	1.06159	150	-0.2394	146	-0.36839	147	-1.00187	144	-0.17147
150	5.81093	154	2.05408	150	1.41372	150	-0.07177	148	-0.25403					148	1.0108	151	-0.83901	147	-0.39865	148	0.10555	145	-0.39413
151	4.48378	155	2.03455	151	0.19887	151	0.18701	149	-0.3263					149	0.62409	152	-0.9894	148	-0.73847	149	-0.36711	146	-0.08944
152	5.39101	156	1.23767	152	0.67641	152	0.01709	150	0.36316					150	1.28815	153	-1.05874	149	-0.97566	150	-0.32219	147	-0.25936
153	4.3412	157	1.66834	153	0.29653	153	-0.54638	151	-0.06946					151	0.98248	154	0.0106	150	-0.35484	151	-0.24601	148	-0.14413
154	5.45253	158	1.60974	154	1.09731	154	0.42432	152	-0.24427					152	1.16217	155	-0.28042	151	-0.91324	152	-0.73625	149	-0.37362
155	5.32167	159	0.95252	155	0.59633	155	0.18701	153	-0.85559					153	0.68756	156	-1.09291	152	-0.39675	153	-1.28312	150	-0.07577
156	5.7953	160	1.63709	156	0.95571	156	0.35694	154	0.46765					154	1.60065	157	-0.44252	153	-0.57811	154	0.35555	151	0.33048
157	4.91054	161	0.91248	157	0.08169	157	0.01221	155	0.53015					155	1.22858	158	-1.11928	154	0.31217	155	-0.02824	152	-0.15194
158	4.95839	162	1.91345	158	0.17641	158	0.4253	156	-0.02942					156	1.23639	159	-1.23549	155	-0.23258	156	0.09285	153	-0.51327
159	4.8871	163	1.20545	159	0.39712	159	-0.33935	157	-0.42395					157	0.65924	160	-0.23256	156	-0.12339	157	-0.47551	154	0.49357
160	4.933	164	1.11853	160	0.84731	160	0.14307	158	-0.06458					158	0.77448	161	-0.4894	157	-0.50219	158	-0.29484	155	0.22306
161	4.88026	165	1.74842	161	-0.49644	161	-0.62451	159	-0.20813					159	1.06842	162	-0.5519	158	-0.92783	159	-0.33098	156	-0.04745
162	5.50136	166	1.06287	162	1.28872	162	0.98487	160	-0.07337					160	1.23053	163	-0.6642	159	-0.38199	160	-0.35832	157	-0.51229
163	5.25331	167	0.76502	163	0.68618	163	-0.02588	161	-0.5929					161	1.56159	164	-1.23256	160	-0.08037	161	-0.31828	158	-0.51717
164	5.12636	168	1.24549	164	0.64223	164	-0.08642	162	0.24695					162	1.08502	165	0.07505	161	-0.5821	162	-0.04484	159	0.32462
165	5.06972	169	1.42322	165	0.64516	165	-0.12158	163	0.03991					163	1.55573	166	-0.26577	162	-0.14378	163	-0.09074	160	-0.04549
166	4.96522	170	0.72205	166	0.30923	166	-0.62939	164	-0.08313					164	0.65729	167	-0.7687	163	-0.17022	164	-0.56437	161	0.20548
167	4.96718	171	1.65955	167	0.47524	167	-0.13916	165	-0.3888					165	1.3985	168	-0.82045	164	-0.43463	165	0.2491	162	-0.31991
168	4.86757	172	1.69763	168	0.29555	168	-0.39306	166	-0.47669					166	1.05377	169	-0.7228	165	0.2312	166	-0.23137	163	0.30998
169	4.74061	173	0.93396	169	0.26626	169	-0.27587	167	-0.47766					167	1.45123	170	-0.86733	166	-0.19748	167	0.16317	164	-0.27694
170	4.32948	174	0.11365	170	0.11489	170	-0.60986	168	-0.41516					168	0.92194	171	-0.96401	167	-0.04622	168	-0.60246	165	0.3383
171	5.15272	175	1.9408	171	0.76626	171	0.21143	169	-0.29407					169	1.03619	172	-0.80288	168	-0.49434	169	-0.50969	166	-0.0035
172	4.86561	176	1.08045	172	0.67446	172	-0.45263	170	-0.2843					170	0.40143	173	-0.28627	169	-0.39478	170	-0.84269	167	0.05412
173	4.6703	177	1.08631	173	0.33462	173	-0.29052	171	0.00671					171	1.09674	174	-1.2726	170	-0.89068	171	-0.33879	168	-0.53866
174	4.63026	178	1.20545	174	-0.20445	174	-0.97119	172	-0.1847					172	0.97662	175	-0.19155	171	-0.37034	172	-0.88566	169	-0.63436
175	5.50624	179	1.1908	175	1.10512	175	0.15576	173	-0.16223					173	1.23053	176	-0.64467	172	-0.42594	173	0.00496	170	-0.19881
176	4.55409	180	1.81873	176	0.73208	176	0.09327	174	-1.09094					174	0.90143	177	-0.66518	173	-0.14001	174	-0.58879	171	0.08341
177	4.91054	181	1.4408	177	0.17739	177	-0.5542	175	0.48327					175	1.22174	178	-0.58217	174	-0.69931	175	-0.02238	172	-0.72713
178	5.15761	182	2.22498	178	0.14516	178	-0.229	176	-1.19251					176	0.84967	179	-1.04995	175	-0.36053	176	-0.3798	173	0.66447
179	5.08534	183	2.47888	179	-0.09214	179	-0.77978	177	-0.76087					177	1.3858	180	-0.04995	176	-0.50801	177	-0.64445	174	-0.31112
180	5.11952	184	1.80603	180	0.70473	180	0.00733	178	-0.49915					178	1.46881	181	-0.51186	177	-0.31458	178	0.22957	175	0.33634
181	4.63026	185	1.4906	181	0.33462	181	-0.44775	179	-0.61438					179	1.38873	182	-0.11245	178	0.40784	179	-0.54387	176	-0.51717
182	5.59218	186	1.68006	182	0.45473	182	0.12354	180	0.13757					180	1.09967	183	-0.38393	179	-0.74616	180	0.08699	177	-0.14022
183	5.80507	187	1.4408	183	1.22622	183	0.66748	181	-0.42884					181	1.49127	184	-0.8351	180	-0.03928	181	-0.49699	178	-0.19491
184	5.5414	188	1.74158	184	0.65395	184	-0.39502	182	0.41394					182	1.61627	185	-0.80483	181	-0.23842	182	0.70711	179	-0.77303
185	4.83729	189	1.5951	185	0.46645	185	-0.54931	183	0.71472					183	1.10748	186	-0.87612	182	-0.04521	183	0.03817	180	0.11759
186	5.63515	190	1.46326	186	0.45766	186	-0.27685	184	-0.35266					184	1.28717	187	-1.00893	183	-0.46992	184	-0.52141	181	0.27775
187	4.94374	191	1.89881	187	-0.31284	187	-0.84521	185	0.01941					185	0.8858	188	0.05748	184	-0.13886	185	0.02645	182	0.44376
188	5.46327	192	1.38318	188	0.74282	188	-0.04248	186	-0.12708					186	1.57916	189	-0.8019	185	-0.47787	186	-0.43254	183	0.35001
189	5.41151	193	1.18494	189	0.21548	189	0.1958	187	-0.83704					187	0.90338	190	-0.71401	186	-0.70142	187	-0.80949	184	0.02384
190	5.47011	194	1.51795	190	0.50649	190	-0.78369	188	-0.00305					188	1.56647	191	-0.50112	187	-0.70604	188	0.58016	185	0.1547
191	5.45644	195	1.55701	191	1.02993	191	-0.1333	189	-0.1847					189	0.74909	192	-0.7726	188	0.08167	189	-0.18937	186	-0.43514
192	5.28847	196	1.42029	192	0.95571	192	0.16455	190	0.12781					190	1.25299	193	-0.39272	189	-0.44745	190	-0.8466	187	-0.69393
193	4.85097	197	1.47791	193	0.54653	193	-0.04248	191	-0.19544					191	1.76373	194	-0.51088	190	-0.61811	191	-0.10539	188	0.1713
194	5.73085	198	1.15955	194	1.04262	194	0.021	192	-0.19348					192	1.3067	195	-0.90737	191	0.55729	192	-0.07219	189	-0.17733
195	5.01015	199	1.77674	195	0.8102	195	-0.11474	193	-0.24622					193	1.14069	196	-1.09877	192	0.04674	193	0.00399	190	0.08341
196	5.34999	200	1.32361	196	0.85708	196	0.14893	194	0.15027					194	1.69342	197	-0.79897	193	-0.12521	194	-0.40031	191	0.43302
197	5.29237	201	2.01795	197	0.83462	197	0.2544	195	0.12585					195	1.07428	198	-0.68764	194	0.31311	195	-0.47355	192	-0.23104
198	4.45839	202	1.26697	198	0.40493	198	-0.41455	196	-0.00598					196	0.79498	199	-0.75405	195	-0.97874	196	-0.67082	193	-0.05526
199	5.21815	203	1.2533	199	0.35415	199	-0.28759	197	0.49206					197	1.10358	200	-0.58706	196	-0.98354	197	-0.53703	194	-0.03963
200	4.9955	204	1.75135	200	0.50942	200	-0.01806	198	-0.48157					198	1.28424	201	-0.30971	197	-0.50601	198	-0.48039	195	-0.13631
201	4.88417	205	2.10584	201	0.28676	201	-0.12353	199	-0.45716					199	1.35651	202	-1.02651	198	-0.04619	199	-0.85246	196	-0.27401
202	4.6996	206	1.79431	202	-0.12925	202	-0.36767	200	-0.49134					200	1.25299	203	-0.75991	199	-0.68655	200	-0.17668	197	0.18693
203	5.02284	207	1.69275	203	0.60317	203	-0.55127	201	-0.4718					201	1.49713	204	-0.17299	200	0.1062	201	-0.60148	198	-0.05233
204	5.64686	208	2.6449	204	1.08852	204	0.20655	202	-0.65149					202	1.13092	205	-0.01381	201	-0.11172	202	-0.9091	199	-0.64803
205	5.34608	209	1.80896	205	0.81118	205	-0.1958	203	-0.44446					203	1.35748	206	-0.54116	202	-0.6338	203	-0.39641	200	-0.05038
206	4.96815	210	2.00037	206	0.6813	206	-0.74853	204	-0.21302					204	1.77057	207	-0.52065	203	-0.25307	204	0.1075	201	0.15568
207	4.29433	211	2.16345	207	0.32778	207	-1.12841	205	-0.07825					205	1.52838	208	0.07212	204	0.34928	205	-0.57316	202	-0.73592
208	5.78651	212	1.2074	208	1.1813	208	0.271	206	-0.58801					206	1.33698	209	-0.39956	205	-0.44736	206	-0.56535	203	-0.02499
209	5.7953	213	1.14002	209	0.84829	209	0.14307	207	-0.85169					207	1.1485	210	-0.00209	206	-0.22497	207	-1.21086	204	-0.28573
210	5.28944	214	1.1117	210	0.92446	210	0.42041	208	0.50085					208	1.73639	211	-0.04897	207	-1.02737	208	0.2452	205	-0.17733
211	5.44569	215	2.08435	211	1.29751	211	0.04053	209	-0.17395					209	1.59674	212	-0.41909	208	0.00657	209	-0.08293	206	0.17423
212	4.89101	216	2.46424	212	0.29262	212	-0.16552	210	-0.3468					210	1.66705	213	-0.63979	209	-0.40734	210	0.0411	207	-0.49569
213	5.56581	217	1.43592	213	1.20083	213	-0.58056	211	0.20984					211	1.29987	214	-0.58803	210	0.11207	211	-0.1757	208	1.0004
214	4.7455	218	1.58338	214	0.87856	214	-0.41064	212	-0.37122					212	1.06647	215	-0.12319	211	0.07096	212	-0.73234	209	-0.63045
215	5.45644	219	1.59802	215	0.72622	215	-0.12549	213	-0.02356					213	1.29303	216	-0.28335	212	-0.77939	213	-0.56437	210	0.32462
216	5.60683	220	1.45838	216	0.72915	216	0.28174	214	-0.52161					214	0.87116	217	-0.26381	213	-0.24727	214	-0.64055	211	0.47892
217	5.47011	221	1.87049	217	0.37368	217	-0.32763	215	-0.31262					215	1.26764	218	-0.42006	214	0.01432	215	-0.65812	212	-0.08944
218	5.23964	222	2.11951	218	0.18618	218	-0.72998	216	0.31823					216	1.67291	219	-0.21596	215	-0.55096	216	-0.28312	213	-0.24374
219	5.21718	223	1.95642	219	0.54751	219	-0.21924	217	-0.69348					217	1.18659	220	0.21568	216	-0.7912	217	-0.32804	214	-0.000572
220	5.03651	224	2.60779	220	0.41372	220	-0.06005	218	-0.76477					218	0.93659	221	0.03306	217	-0.61644	218	-1.20597	215	-0.15975
221	5.62636	225	0.98865	221	1.03969	221	0.16944	219	-0.42298					219	1.18366	222	-0.11831	218	-0.69351	219	-0.81144	216	-0.13241
222	5.52479	226	1.28357	222	0.93911	222	-0.07861	220	-0.4093					220	1.32526	223	0.14927	219	-0.44936	220	-0.05949	217	-0.19881
223	5.60097	227	1.97791	223	0.9645	223	0.31494	221	-0.01184					221	1.41901	224	0.2606	220	-0.28342	221	0.0118	218	-0.35702
224	5.93397	228	1.75135	224	1.33657	224	0.59229	222	0.04773					222	1.49811	225	-0.74526	221	-0.15157	222	-0.48234	219	4.05E-4
225	5.50722	229	2.45935	225	0.73305	225	-0.12451	223	-0.31458					223	1.93756	226	-0.55678	222	0.22247	223	-0.16984	220	-0.0201
226	5.25429	230	2.43396	226	0.7604	226	-0.29541	224	0.34851					224	2.14752	227	-0.12807	223	-0.2902	224	0.09481	221	-0.30038
227	5.31874	231	1.61951	227	0.652	227	-0.09814	225	-0.07239					225	1.84381	228	-0.33315	224	-0.06467	225	-0.21183	222	-0.2994
228	4.96327	232	1.98767	228	-0.10093	228	-0.14013	226	-0.55188					226	1.82819	229	0.57017	225	0.00567	226	-0.21769	223	-0.11874
229	5.82265	233	2.61756	229	1.04555	229	0.22705	227	-0.25794					227	1.8067	230	0.42076	226	-0.07741	227	-0.09465	224	0.28556
230	6.12831	234	1.60291	230	0.82485	230	0.49463	228	-0.85071					228	1.38678	231	-0.09877	227	-0.33818	228	-0.03312	225	0.20451
231	5.40858	235	2.42322	231	0.17544	231	-0.74853	229	0.36804					229	1.75494	232	-0.3771	228	-0.4698	229	-0.01262	226	-0.30917
232	5.44765	236	1.55017	232	0.84731	232	-0.31103	230	-0.11633					230	1.56451	233	-0.13295	229	-0.33222	230	0.44637	227	-0.2828
233	5.88808	237	1.9281	233	1.18813	233	0.22608	231	-0.74329					231	1.81744	234	-0.30092	230	0.22042	231	-0.48429	228	-0.60799
234	5.19667	238		234	0.00942	234	-0.41357	232	0.04089					232	1.25494	235	0.22349	231	-0.45333	232	-1.0009	229	0.48576
235	6.11269	239		235	1.50161	235	0.7837	233	0.5282					233	1.44147	236	-0.32827	232	-0.51186	233	-0.17766	230	-0.08553
236	4.65858	240		236	0.22719	236	-0.60302	234	-0.85657					234	2.08405	237	-0.29995	233	-0.40948	234	-0.52043	231	-0.49081
237	5.71522	241		237	0.59243	237	-0.38232	235	0.19323					235	2.04401	238		234	-0.54399	235	0.59481	232	-0.11971
238		242	1.76111	238		238		236	-0.58313					236	1.34772	239		235	-0.31087	236	-0.08683	233	0.20255
239		243	1.59705	239		239		237	-0.4972					237	2.14459	240		236	-0.65931	237	-0.48039	234	-0.53182
240		244	1.82459	240		240		238						238		241		237		238		235	0.05021
241		245	2.18787	241		241		239						239		242	-0.06557	238		239		236	-0.34823
242	5.4789	246	1.56287	242	1.04751	242	0.02295	240						240		243	0.06724	239		240		237	-0.37655
243	5.00722	247	1.8656	243	0.38442	243	0.0542	241						241		244	0.16587	240		241		238
244	5.18983	248	1.61951	244	0.26528	244	-0.06103	242	0.39734					242	1.76959	245	0.33482	241	-0.48531	242	-0.16789	239
245	4.91347	249	1.48963	245	0.84438	245	-0.03173	243	-0.17981					243	2.03229	246	0.04478	242	0.31802	243	-0.45891	240
246	4.80116	250	1.88318	246	0.48305	246	-0.14795	244	-0.27942					244	2.33991	247	0.59166	243	-0.24137	244	-0.16301	241
247	5.34901	251	1.86267	247	0.82876	247	0.13526	245	-0.21692					245	2.45709	248	0.67466	244	-0.05473	245	0.08992	242	0.29533
248	4.683	252	2.04822	248	0.34438	248	-0.29638	246	0.2157					246	2.43952	249	0.23033	245	-0.15547	246	-0.30461	243	0.24943
249	4.58436	253	2.26599	249	0.95962	249	-0.42529	247	-0.05969					247	3.22955	250	0.244	246	0.33586	247	0.4825	244	-0.06795
250	4.50819	254	2.11267	250	0.04067	250	0.27979	248	-0.7804					248	2.83991	251	0.03209	247	0.69308	248	0.39266	245	0.23771
251	3.70351	255	2.04236	251	0.17837	251	-0.14404	249	-0.19544					249	2.32819	252	1.07603	248	-0.02257	249	-0.0341	246	0.6547
252	5.1205	256	1.63416	252	0.68032	252	-0.2124	250	-0.31946					250	2.25202	253	0.72544	249	0.36882	250	-0.01164	247	0.6049
253	4.95936	257	2.25623	253	0.73891	253	0.12061	251	-0.58118					251	1.46002	254	0.75572	250	0.00366	251	-0.65715	248	0.53068
254	4.82655	258	2.04529	254	0.4186	254	0.51026	252	-0.28626					252	2.87311	255	0.21568	251	-0.45215	252	0.27156	249	0.27873
255	4.80311	259	2.09412	255	0.67446	255	-0.28564	253	0.00183					253	2.23737	256	0.2899	252	0.30258	253	-0.29973	250	0.04826
256	4.12636	260	1.70056	256	0.33462	256	-0.22607	254	0.13659					254	2.34381	257	0.68248	253	0.46263	254	0.29891	251	-0.33456
257	4.11073	261	2.33435	257	0.84731	257	-0.28955	255	0.04284					255	2.06842	258	0.14927	254	0.0144	255	-0.03312	252	0.1508
258	4.3246	262	1.74256	258	0.86977	258	0.7251	256	-0.547					256	2.66119	259	0.60435	255	-0.33309	256	0.08895	253	0.38126
259	4.46132	263	1.57654	259	0.57973	259	-0.03173	257	0.06335					257	2.09479	260	0.65611	256	0.36311	257	-0.34758	254	0.48087
260	4.41347	264	1.85681	260	0.3063	260	0.18799	258	-0.17883					258	1.77155	261	0.79283	257	0.26149	258	-0.02336	255	0.00138
261	4.53847	265	2.37049	261	1.30337	261	0.37256	259	0.11511					259	2.20514	262	0.61509	258	0.02418	259	-0.16594	256	0.22794
262	4.20351	266	2.31482	262	1.07192	262	0.25147	260	-0.66321					260	2.57916	263	0.49888	259	-0.42007	260	-0.00773	257	0.40373
263	4.58729	267	2.06678	263	0.57778	263	-0.0249	261	0.33581					261	2.47077	264	0.20494	260	-0.12209	261	0.25984	258	-0.47713
264	4.67421	268	1.95154	264	0.70083	264	-0.02978	262	-0.65051					262	2.07916	265	1.00084	261	0.74686	262	0.49813	259	0.44083
265	4.18593	269	1.79138	265	0.61977	265	0.76416	263	-0.04212					263	2.82135	266	0.8397	262	0.58085	263	0.00301	260	-0.08846
266	4.81581	270	2.05603	266	1.06215	266	0.40869	264	-0.17005					264	2.61334	267	1.05357	263	0.37178	264	-0.15519	261	0.29435
267	4.08436	271	1.89978	267	0.59243	267	-0.23095	265	0.50476					265	2.26276	268	1.07115	264	0.00762	265	0.09969	262	0.10587
268	4.19276	272	1.98377	268	1.30239	268	0.63526	266	-0.05091					266	2.64752	269	0.89732	265	0.00286	266	0.33895	263	0.04728
269	4.31386	273	2.11267	269	0.36196	269	0.01123	267	-0.50989					267	2.20026	270	1.1649	266	0.36493	267	-0.42473	264	-0.40292
270	4.47011	274	1.85193	270	1.12563	270	0.35694	268	-0.01673					268	2.65729	271	0.51548	267	0.2881	268	0.59383	265	0.20646
271	4.9789	275	1.88806	271	1.16762	271	0.1753	269	-0.547					269	2.24811	272	0.81822	268	0.72421	269	0.32332	266	0.48869
272	4.40077	276	2.49451	272	1.46059	272	0.84913	270	0.51257					270	2.73541	273	1.28697	269	-0.06344	270	0.95027	267	-0.14901
273	4.76698	277	2.22791	273	0.90883	273	0.60108	271	0.31042					271	3.09186	274	0.94127	270	1.02021	271	-0.01847	268	0.31779
274	4.65956	278	2.2533	274	1.32583	274	0.56592	272	0.5614					272	2.25006	275	0.64439	271	0.52617	272	0.06942	269	-0.54842
275	4.30019	279	1.54724	275	0.7936	275	-0.39111	273	-0.09387					273	2.86823	276	0.76646	272	0.33094	273	0.58504	270	0.68302
276	4.99452	280	1.49646	276	1.5436	276	0.11475	274	-0.03919					274	3.07233	277	1.20103	273	0.60336	274	0.38973	271	0.24943
277	4.6078	281	1.22107	277	0.74087	277	0.26709	275	0.3573					275	2.91217	278	1.15806	274	0.95487	275	0.295	272	0.57072
278	4.36366	282	2.20838	278	1.28774	278	0.41163	276	0.66199					276	2.25983	279	0.74498	275	0.71061	276	-0.39054	273	0.2924
279	3.78749	283	1.89685	279	0.42348	279	0.24268	277	0.13562					277	2.77155	280	0.36021	276	0.08182	277	0.22664	274	0.30607
280	3.56874	284	1.95642	280	0.77114	280	0.12061	278	0.56335					278	2.62897	281	0.82701	277	-0.22271	278	0.55086	275	0.34806
281	3.93202	285	1.91541	281	0.59536	281	-0.71533	279	-0.25696					279	2.43366	282	1.06529	278	1.07877	279	0.27645	276	-0.0621
282	4.31679	286	1.83533	282	0.94594	282	0.20166	280	-0.3136					280	2.16022	283	1.14244	279	-0.00502	280	0.05184	277	0.15861
283	4.02479	287	2.02185	283	1.30337	283	0.52588	281	-0.72864					281	2.60553	284	0.68736	280	0.36709	281	-0.61711	278	0.04435
284	3.83632	288	1.94275	284	0.47329	284	0.07764	282	-0.05579					282	2.85651	285	0.65611	281	0.94018	282	0.31356	279	-0.55331
285	3.55409	289	1.8617	285	0.95376	285	0.1753	283	0.1571					283	2.67389	286	0.92857	282	0.75872	283	0.46688	280	-0.2994
286	3.96034	290	0.98767	286	1.05532	286	0.42041	284	0.06824					284	2.67291	287	0.30748	283	0.97128	284	0.22664	281	0.10587
287	3.95839	291	1.80408	287	0.94497	287	0.27002	285	-0.17688					285	1.99616	288	0.91099	284	-0.04212	285	-0.08293	282	0.3588
288	4.17519	292	2.18201	288	0.61489	288	0.59717	286	-0.02747					286	2.75397	289	1.15611	285	0.51062	286	0.36043	283	0.17423
289	4.04042	293	1.56482	289	1.23696	289	0.16553	287	-0.48645					287	2.74127	290	0.67662	286	0.56813	287	-0.16984	284	-0.10506
290	3.65858	294	1.24158	290	0.35903	290	-0.07177	288	-0.28528					288	2.73248	291	0.6024	287	0.15796	288	-0.06535	285	-0.26522
291	3.7455	295	1.90369	291	0.92446	291	0.17139	289	0.24499					289	3.21002	292	0.92955	288	0.19337	289	0.48934	286	0.31583
292	3.83436	296	1.23084	292	1.03481	292	0.31006	290	-0.69837					290	2.59088	293	1.14146	289	1.24773	290	-0.09074	287	-0.32284
293	3.89101	297	1.74744	293	0.81997	293	-0.12256	291	-0.68079					291	2.56549	294	0.56919	290	0.40609	291	0.15047	288	-0.35506
294	3.27968	298	1.57166	294	0.30825	294	-0.0083	292	-0.000124					292	2.63483	295	0.44322	291	0.82496	292	-0.04582	289	0.26896
295	4.08046	299	1.55603	295	0.28188	295	-0.06787	293	-0.3888					293	2.41022	296	0.67759	292	0.64428	293	-0.54387	290	-0.36971
296	3.26991	300	2.01306	296	0.32485	296	-0.26416	294	-1.13098					294	2.27155	297	0.74107	293	0.21377	294	0.10067	291	-0.02499
297	4.13417	301	1.67713	297	1.20766	297	0.34034	295	-0.21106					295	2.29791	298	0.43638	294	0.43621	295	-0.39836	292	-0.24764
298	3.69569	302	1.95935	298	0.61001	298	-0.11181	296	-0.15637					296	2.4151	299	0.35923	295	0.24602	296	0.20028	293	-0.35702
299	3.22108	303	1.63513	299	0.54848	299	-0.15576	297	0.69617					297	2.45319	300	1.3983	296	0.33383	297	-0.000897	294	-0.45174
300	3.78944	304	1.80799	300	0.92739	300	-0.19189	298	-0.07239					298	3.3653	301	0.89927	297	0.83175	298	0.11629	295	-0.43319
301	3.8871	305	2.48181	301	0.86294	301	-0.02197	299	-0.17786					299	2.16119	302	0.77818	298	0.25365	299	-0.63566	296	0.10294
302	3.78554	306	1.31677	302	1.12465	302	0.3335	300	-0.31262					300	3.21295	303	1.13658	299	0.13974	300	0.79012	297	0.00919
303	3.8119	307	2.09119	303	0.85903	303	0.22022	301	0.0487					301	3.15924	304	1.20103	300	1.12948	301	0.0616	298	-0.0494
304	3.84218	308	1.9447	304	0.80337	304	0.46241	302	0.41882					302	2.7442	305	1.51158	301	0.38757	302	-0.11223	299	-0.68026
305	3.85487	309	1.87635	305	0.84633	305	-0.0415	303	-0.04016					303	3.29401	306	0.23521	302	0.6874	303	0.53426	300	0.25919
306	3.63124	310	2.21228	306	0.37954	306	-0.22314	304	0.09265					304	2.93854	307	0.79185	303	0.72535	304	0.58992	301	0.19572
307	3.4828	311	1.61463	307	1.20766	307	-0.22119	305	0.13855					305	3.37506	308	0.84654	304	0.64146	305	0.28231	302	0.1674
308	3.69765	312	1.85291	308	0.652	308	0.17725	306	-0.62122					306	2.82916	309	1.05162	305	0.57096	306	0.06746	303	0.26408
309	3.77577	313	1.82752	309	0.57387	309	0.03174	307	-0.31165					307	2.53522	310	1.31626	306	0.09651	307	0.32137	304	0.45939
310	3.61269	314	2.20154	310	0.84731	310	0.07276	308	-0.11536					308	2.33307	311	0.49595	307	0.22733	308	0.29891	305	0.61759
311	3.46522	315	2.18396	311	0.88833	311	-0.28369	309	-0.03235					309	2.83209	312	0.76255	308	0.31425	309	-0.00773	306	-0.62167
312	4.30604	316	2.05408	312	1.18813	312	0.24463	310	-0.46497					310	2.95612	313	1.06529	309	0.27232	310	0.02156	307	-0.13827
313	2.85097	317	1.66736	313	0.43618	313	-0.12646	311	-0.66712					311	2.26862	314	1.5731	310	0.62766	311	-0.41301	308	-0.20956
314	3.86464	318	1.80017	314	1.06704	314	0.81495	312	0.42468					312	3.18463	315	0.79478	311	0.2343	312	0.12117	309	0.06486
315	3.6205	319	2.00623	315	0.60415	315	0.64112	313	-0.25989					313	2.59772	316	1.17955	312	0.71167	313	-0.09172	310	0.2006
316	3.7328	320	1.34021	316	0.79555	316	0.68995	314	0.42566					314	2.58502	317	0.8065	313	0.77516	314	0.74031	311	-0.24667
317	3.93202	321	1.65369	317	0.45473	317	0.12647	315	0.13952					315	2.51471	318	1.18638	314	0.1238	315	0.00301	312	0.54044
318	3.43202	322	1.76599	318	0.21255	318	-0.33837	316	-0.19153					316	3.34186	319	0.51548	315	0.28806	316	0.71688	313	0.28751
319	3.59999	323	1.72302	319	1.0104	319	0.45752	317	-0.23645					317	2.85553	320	0.13951	316	0.83756	317	-0.20207	314	0.17228
320	3.69081	324	1.9701	320	0.51723	320	0.45362	318	-0.8595					318	1.88873	321	0.21763	317	0.34735	318	-0.33195	315	-0.12948
321	4.02186	325	1.95447	321	1.12954	321	-0.08447	319	-0.49427					319	2.79791	322	0.89927	318	-0.04306	319	-0.53605	316	0.44181
322	3.83144	326	1.82263	322	0.87465	322	0.39307	320	-0.25891					320	2.89459	323	0.38658	319	0.38454	320	-0.15519	317	-0.19588
323	3.72792	327	1.62244	323	0.6852	323	0.48096	321	-0.23157					321	2.63678	324	0.66197	320	-0.04603	321	-0.71867	318	-0.83065
324	3.51503	328	1.20154	324	0.93032	324	-0.0288	322	-0.04309					322	2.51862	325	1.369	321	0.41008	322	0.25692	319	-0.23592
325	4.06386	329	2.07459	325	0.56997	325	0.54737	323	-0.70813					323	2.0694	326	0.87974	322	0.9079	323	-0.19621	320	-0.4869
326	3.5746	330	2.26404	326	0.72719	326	0.36182	324	0.01355					324	2.81549	327	0.77818	323	0.6649	324	0.08699	321	-0.27303
327	3.66933	331	2.02967	327	0.84047	327	0.03174	325	0.07507					325	3.38385	328	0.51353	324	0.5721	325	0.38387	322	-0.21444
328	3.28456	332	2.00135	328	-0.08042	328	-0.82275	326	0.05847					326	2.26178	329	1.38853	325	0.4782	326	-0.08586	323	-0.67342
329	3.60976	333	1.76795	329	0.69204	329	-0.42041	327	0.08972					327	2.19928	330	0.51353	326	0.17463	327	0.0411	324	0.38712
330	3.8578	334	1.2572	330	0.93227	330	-0.21435	328	-0.3302					328	2.3858	331	0.80748	327	-0.08422	328	-0.26848	325	0.07951
331	3.92226	335	2.19666	331	0.99282	331	0.46143	329	-0.70618					329	3.34772	332	1.11802	328	-0.08006	329	0.17196	326	-0.17733
332	4.01503	336	1.62146	332	1.11001	332	0.21143	330	0.04187					330	2.50202	333	1.42759	329	1.19788	330	-0.27433	327	-0.15292
333	4.01894	337	1.49451	333	0.75356	333	0.02979	331	0.73913					331	2.38873	334	0.93638	330	0.24005	331	-0.0468	328	0.13029
334	3.46034	338	2.39002	334	0.34731	334	-0.18799	332	0.07605					332	3.49909	335	1.47544	331	0.35644	332	0.25887	329	0.56974
335	3.72401	339	1.38123	335	0.9811	335	-0.24267	333	0.19617					333	2.75983	336	0.30259	332	1.04362	333	0.02156	330	0.17423
336	3.39589	340	1.72303	336	0.53579	336	0.08252	334	-0.02844					334	3.06061	337	1.06724	333	0.37871	334	-0.08879	331	-0.30135
337	3.31581	341	1.40662	337	0.56215	337	-0.13427	335	-0.34192					335	3.2608	338	0.83091	334	0.35927	335	0.22078	332	0.30412
338	3.68202	342	1.37537	338	0.9645	338	-0.03466	336	-0.35364					336	2.12702	339	0.83873	335	0.78964	336	-0.46379	333	0.40177
339	3.55897	343	1.55115	339	0.72622	339	-0.23388	337	-0.4552					337	2.92975	340	1.45298	336	-0.29589	337	0.24617	334	0.22013
340	3.84804	344	1.74646	340	0.62368	340	0.23682	338	0.12878					338	2.53619	341	0.83287	337	1.10716	338	-0.21867	335	0.21427
341	3.17226	345	1.75525	341	0.05532	341	-0.27099	339	0.01355					339	2.52252	342	0.75962	338	0.08674	339	-0.20402	336	-0.61776
342	3.12538	346	1.8324	342	0.05434	342	-0.22314	340	-0.14466					340	3.20123	343	1.01744	339	0.54672	340	0.57332	337	0.20451
343	3.72401	347	1.05799	343	0.70083	343	-0.14697	341	-0.40637					341	2.47858	344	1.04283	340	0.81214	341	-0.42766	338	-0.13045
344	3.91444	348	2.2074	344	0.40395	344	0.56885	342	-0.79602					342	2.34088	345	1.57701	341	0.14243	342	0.09383	339	0.2758
345	3.47694	349	1.70642	345	0.5563	345	0.04541	343	-0.22571					343	3.1153	346	0.74009	342	0.33977	343	0.31063	340	0.0756
346	3.8246	350	1.79236	346	0.77895	346	0.24561	344	0.1571					344	3.4776	347	1.20494	343	0.89524	344	0.40242	341	0.07853
347	3.59706	351	1.72205	347	0.65688	347	-0.19775	345	-0.18762					345	2.33991	348	0.93541	344	0.59453	345	0.05574	342	-0.3492
348	3.95839	352	1.14099	348	0.6813	348	0.15284	346	-0.20911					346	2.57916	349	1.56724	345	0.64722	346	-0.13566	343	0.5922
349	3.57069	353	2.39392	349	0.33169	349	-0.34912	347	-0.89466					347	3.0235	350	1.58775	346	0.40817	347	0.86629	344	0.28751
350	3.34901	354	1.9076	350	0.68227	350	0.30127	348	0.14343					348	3.00202	351	1.47251	347	0.86297	348	-0.07609	345	0.17912
351	3.29042	355	1.5951	351	0.38149	351	0.26416	349	0.30847					349	3.07721	352	0.3983	348	0.69228	349	0.46102	346	-0.46444
352	2.63026	356	2.10388	352	-0.17027	352	-0.13232	350	-0.6261					350	2.93561	353	1.67955	349	0.76843	350	0.93856	347	-0.24471
353	3.81385	357	2.3451	353	1.06118	353	0.74659	351	-0.40052					351	2.52838	354	1.36607	350	1.12768	351	0.28719	348	-0.08553
354	3.59219	358	1.82459	354	0.91469	354	0.5083	352	-0.82239					352	2.40241	355	1.16978	351	0.49957	352	-0.41496	349	0.61369
355	3.82162	359	1.93006	355	0.89516	355	0.22901	353	0.06824					353	3.07428	356	1.15611	352	-0.28896	353	0.50984	350	0.24064
356	3.39891	360	1.81287	356	0.23891	356	0.07666	354	0.22546					354	3.42291	357	1.16001	353	1.04088	354	1.02254	351	-0.33651
357	3.95733	361	1.93982	357	1.08462	357	0.90088	355	-0.36731					355	3.23151	358	1.61607	354	1.29359	355	-0.00773	352	-0.47616
358	3.45553	362	1.8197	358	0.93618	358	-0.3042	356	-0.5636					356	3.19147	359	0.619	355	0.33081	356	0.65242	353	0.16642
359	3.96907	363	3.01013	359	0.69106	359	0.47901	357	0.17663					357	2.95905	360	1.16783	356	0.576	357	0.40633	354	0.80119
360	3.6342	364	2.08924	360	0.91176	360	0.36182	358	-0.47376					358	3.13483	361	0.90416	357	0.80751	358	0.15145	355	-0.02792
361	3.42326	365	2.13709	361	0.82583	361	0.34522	359	0.10437					359	2.60455	362	1.33873	358	0.80543	359	-0.07219	356	0.26505
362	3.66546	366	1.98084	362	1.04262	362	0.18897	360	-0.19055					360	2.87409	363	1.25181	359	0.86207	360	0.16317	357	0.3256
363	3.98569	367	1.98572	363	1.44008	363	0.90772	361	-0.18665					361	3.08991	364	1.29478	360	0.62192	361	0.3409	358	0.29826
364	4.07753	368	2.1947	364	0.9811	364	0.3335	362	0.1737					362	2.71393	365	1.43638	361	0.6541	362	0.00399	359	-0.12557
365	3.58146	369	1.92517	365	0.61001	365	0.16944	363	1.13855					363	2.90631	366	1.63462	362	0.73615	363	-0.00871	360	-0.00643
366	3.7035	370	1.50525	366	0.56215	366	0.49073	364	-0.02259					364	3.39655	367	1.09459	363	0.76259	364	0.44051	361	0.07169
367	3.84904	371	1.30213	367	0.98501	367	0.29834	365	-0.39465					365	2.92975	368	0.96177	364	1.00156	365	0.17196	362	0.09513
368	4.21711	372	1.67029	368	0.62661	368	0.55518	366	-0.42005					366	2.98834	369	1.07408	365	0.27915	366	0.52449	363	0.30607
369	3.23668	373	1.19373	369	0.66958	369	0.05811	367	-0.06751					367	3.26862	370	1.38365	366	0.32897	367	0.33016	364	0.1381
370	3.04431	374	1.73572	370	0.82778	370	-0.17724	368	-0.31751					368	3.11334	371	0.96959	367	0.68824	368	0.13094	365	0.10294
371	2.92424	375	2.58338	371	0.50942	371	-0.10693	369	-0.37805					369	2.9151	372	0.70005	368	0.58671	369	-0.20891	366	-0.27108
372	2.99549	376	2.09314	372	0.92934	372	0.13916	370	-0.21497					370	3.31744	373	0.95982	369	0.47755	370	0.79207	367	0.02287
373	3.05998	377	1.90369	373	0.19594	373	0.19483	371	-0.54407					371	3.15827	374	0.96177	370	1.02122	371	-0.08976	368	-0.2867
374	3.26901	378	1.77674	374	0.91469	374	0.36475	372	-0.19446					372	2.65534	375	1.54087	371	1.17846	372	-0.18156	369	0.04142
375	3.76992	379	1.29724	375	1.37563	375	0.80518	373	-0.24133					373	3.12311	376	1.09068	372	0.91681	373	0.54207	370	0.60099
376	3.87829	380	1.23572	376	0.94985	376	0.54346	374	-0.29016					374	2.18366	377	1.19224	373	0.86888	374	0.14949	371	0.56583
377	3.65761	381	2.25916	377	0.69106	377	0.37647	375	0.51843					375	3.44635	378	0.68931	374	0.31434	375	0.48738	372	0.16349
378	3.71228	382	2.25525	378	0.68032	378	-0.24658	376	0.2489					376	3.58893	379	0.55259	375	0.96465	376	0.16707	373	0.5463
379	3.41242	383	1.98767	379	0.40395	379	-0.22802	377	0.01843					377	3.42682	380	1.36314	376	0.76244	377	0.05184	374	-0.63631
380	3.08638	384	1.46912	380	0.66372	380	-0.27099	378	0.12878					378	3.32037	381	1.09263	377	0.48509	378	-0.17472	375	4.05E-4
381	3.57363	385	1.79724	381	0.8063	381	0.10205	379	-0.05188					379	2.85748	382	1.19908	378	-0.07147	379	0.06844	376	0.19279
382	3.83632	386	1.76795	382	1.00161	382	0.68213	380	-0.63684					380	2.82135	383	1.22935	379	0.28311	380	0.02254	377	0.13126
383	3.92026	387	1.99939	383	0.71938	383	0.20557	381	0.55261					381	2.5528	384	1.02916	380	0.80836	381	0.08797	378	-0.0826
384	3.31581	388	0.94178	384	0.59438	384	0.33545	382	0.2616					382	2.8028	385	1.30162	381	0.7225	382	0.26571	379	0.05998
385	3.02776	389	1.76697	385	0.53481	385	0.29248	383	-0.40442					383	3.34381	386	0.83091	382	0.89132	383	0.40438	380	-0.36971
386	3.61071	390	2.01404	386	0.55825	386	0.27588	384	-0.01282					384	2.6485	387	1.64048	383	0.61507	384	0.56063	381	0.19962
387	3.49062	391	1.80994	387	0.47231	387	0.26709	385	-0.35364					385	3.01764	388	0.80943	384	0.33586	385	0.55965	382	-0.19491
388	3.29729	392	1.50232	388	0.2145	388	-0.28857	386	0.15124					386	2.81744	389	1.40513	385	0.84638	386	0.18856	383	-0.17245
389	3.52576	393	1.83728	389	0.46157	389	0.69776	387	-0.08509					387	3.14557	390	1.47642	386	0.4549	387	0.52938	384	-0.1578
390	3.52283	394	1.78064	390	1.42153	390	0.04737	388	-0.38587					388	3.1778	391	1.5399	387	0.36901	388	0.28231	385	-0.02987
391	3.39003	395	1.28357	391	0.74868	391	-0.04052	389	-0.10364					389	2.9483	392	0.74302	388	1.10622	389	0.46785	386	-0.14217
392	3.24159	396	1.60388	392	0.86684	392	0.26319	390	0.00769					390	3.36627	393	1.03306	389	0.63859	390	0.67781	387	0.16642
393	3.435	397	1.57459	393	0.5934	393	0.82862	391	-0.22376					391	3.40631	394	1.54771	390	1.49202	391	0.30379	388	0.09025
394	3.75622	398	1.54627	394	0.86098	394	0.49951	392	-0.68274					392	3.01569	395	1.00376	391	1.39818	392	0.51375	389	0.13908
395	3.32162	399	1.94763	395	0.46645	395	0.25928	393	-0.19837					393	2.74127	396	1.75572	392	1.24196	393	0.46395	390	0.50236
396	3.28753	400	1.66736	396	0.05434	396	-0.76025	394	-0.25598					394	3.20905	397	1.14537	393	0.48426	394	1.1661	391	0.48673
397	3.3451	401	1.24744	397	0.32192	397	0.08155	395	-0.30481					395	2.86237	398	0.61216	394	0.8298	395	0.42391	392	-0.2828
398	3.26406	402	1.56287	398	0.32778	398	-0.0874	396	-0.82923					396	3.13287	399	1.14439	395	0.84648	396	-0.1884	393	-0.38045
399	3.17227	403	1.55701	399	0.04165	399	0.57178	397	-0.19348					397	3.01276	400	1.07701	396	0.73121	397	0.19051	394	0.33537
400	3.40465	404	1.89197	400	0.37856	400	0.06397	398	-0.66223					398	3.03034	401	1.07505	397	0.38943	398	0.36336	395	-0.00448
401	3.04533	405	1.52185	401	0.21157	401	0.04444	399	-0.51477					399	3.19537	402	0.7147	398	0.44215	399	0.13875	396	-0.15585
402	2.99357	406	1.53943	402	1.15395	402	0.0376	400	-0.11341					400	3.00397	403	0.87486	399	0.36993	400	0.40535	397	0.26408
403	3.41928	407	2.03943	403	0.26821	403	-0.00634	401	-0.6388					401	2.98053	404	1.54966	400	0.35441	401	0.17586	398	0.34904
404	3.07851	408	2.11463	404	0.81313	404	0.03858	402	-0.41712					402	2.50006	405	1.34459	401	0.76934	402	0.05379	399	-0.16268
405	3.4076	409	1.349	405	0.89321	405	-0.00341	403	-0.16028					403	2.95807	406	0.56627	402	0.59928	403	0.1534	400	0.059
406	3.14789	410	2.36072	406	0.3854	406	-0.10009	404	-0.13294					404	3.11139	407	1.35044	403	0.17579	404	0.58211	401	0.04435
407	3.61076	411	1.80408	407	0.59829	407	0.56885	405	-0.02551					405	2.98737	408	1.30455	404	1.36015	405	0.31942	402	-0.30135
408	3.77963	412	1.7865	408	1.01821	408	0.71338	406	0.00183					406	2.48151	409	0.68834	405	1.02408	406	-0.27043	403	0.00431
409	3.31779	413	2.0199	409	0.83852	409	0.18018	407	0.06921					407	2.71979	410	1.33287	406	0.69514	407	0.32723	404	0.70939
410	3.35388	414	1.87342	410	0.75258	410	0.75245	408	-0.01575					408	3.3526	411	1.48912	407	0.53499	408	0.58992	405	0.55705
411	3.26697	415	2.25135	411	0.82192	411	-0.07959	409	-0.12415					409	2.91119	412	0.95005	408	1.0829	409	0.55184	406	-0.00448
412	3.32759	416	2.10584	412	1.00161	412	4.92E-4	410	0.12683					410	2.90045	413	1.0438	409	1.35513	410	0.42684	407	0.26603
413	3.63901	417	1.7074	413	1.01333	413	0.5337	411	-0.6222					411	3.45905	414	1.54673	410	0.19331	411	0.15633	408	0.20841
414	3.19285	418	2.23279	414	0.6852	414	0.26905	412	0.06335					412	2.13287	415	0.9149	411	0.95575	412	-0.32804	409	0.30607
415	4.08826	419	2.10095	415	1.37758	415	0.64014	413	-0.27356					413	2.68073	416	1.3397	412	0.58278	413	-0.07023	410	0.37345
416	4.12727	420	1.29529	416	1.23989	416	0.33545	414	-0.24329					414	3.33014	417	0.73619	413	0.18162	414	0.33309	411	0.47892
417	3.4076	421	1.73474	417	1.09243	417	0.13233	415	0.24304					415	3.27057	418	2.31626	414	0.98422	415	0.41707	412	-0.08846
418	3.2172	422	1.5199	418	0.9352	418	0.3169	416	0.0321					416	3.57037	419	1.68834	415	0.7214	416	0.07723	413	0.11271
419	3.47594	423	1.40369	419	0.58462	419	0.1167	417	-0.01087					417	2.76569	420	0.63853	416	0.8474	417	-0.04191	414	0.49845
420	3.34704	424	1.06873	420	0.57778	420	-0.49853	418	0.21472					418	3.41998	421	1.11802	417	0.47857	418	1.01766	415	0.14884
421	3.1176	425	1.41052	421	0.56313	421	-0.30224	419	0.61706					419	3.66217	422	1.6981	418	1.56412	419	0.64266	416	0.1088
422	3.39002	426	1.50525	422	0.64321	422	-0.42724	420	-0.3927					420	2.89069	423	1.09361	419	1.16177	420	-0.57902	417	-0.19393
423	3.5746	427	1.38318	423	0.45473	423	-0.15185	421	-0.37024					421	2.6983	424	0.36705	420	0.15608	421	-0.0468	418	0.93986
424	3.04624	428	1.61365	424	1.23696	424	0.13233	422	-0.61243					422	3.41901	425	0.93443	421	0.59364	422	0.06551	419	0.8129
425	2.80019	429	1.79334	425	0.59243	425	-0.53271	423	-0.3888					423	2.92975	426	1.13462	422	0.83181	423	0.29109	420	-0.11776
426	2.96918	430	1.56873	426	0.59536	426	0.03077	424	0.13367					424	2.78424	427	0.97349	423	0.68054	424	0.32332	421	-0.00838
427	3.45942	431	1.49549	427	0.28286	427	0.34131	425	-0.49524					425	2.81159	428	1.29869	424	0.98317	425	-0.0634	422	0.2631
428	3.83917	432	0.88318	428	1.02212	428	0.11768	426	-0.36243					426	2.87116	429	1.85826	425	0.93727	426	0.29305	423	0.35294
429	2.9516	433	1.56482	429	0.86587	429	0.06787	427	-0.33509					427	3.01373	430	1.25279	426	0.70388	427	0.38289	424	0.04337
430	3.48381	434	2.11951	430	1.46743	430	0.21826	428	-0.02356					428	3.31061	431	0.76451	427	0.57117	428	0.33797	425	0.31193
431	3.83133	435	1.94275	431	0.88735	431	-0.09326	429	0.04968					429	2.59869	432	1.04869	428	0.63164	429	0.1993	426	0.41642
432	3.04144	436	1.92029	432	0.6559	432	-0.16259	430	-0.06262					430	3.02057	433	0.57896	429	0.60922	430	0.30477	427	0.31876
433	3.09025	437	1.98084	433	1.02993	433	0.26807	431	0.07409					431	2.60455	434	1.37876	430	0.90108	431	-0.20891	428	0.31974
434	3.59705	438	1.90076	434	1.13149	434	0.7378	432	-0.92395					432	2.98737	435	0.94322	431	0.82699	432	0.06551	429	0.88517
435	3.53554	439	1.6117	435	0.99282	435	0.21924	433	-0.16419					433	2.40729	436	1.60826	432	1.01146	433	-0.26359	430	0.63322
436	3.26896	440	1.6615	436	0.78872	436	-0.4956	434	-0.46399					434	2.75299	437	1.50669	433	0.48519	434	0.39168	431	0.05607
437	3.41736	441	2.06385	437	0.89419	437	0.90381	435	-0.29505					435	2.71686	438	1.86412	434	0.69612	435	0.77059	432	0.03361
438	3.13023	442	1.57849	438	1.01723	438	0.8003	436	-0.23548					436	3.28912	439	1.27525	435	0.76649	436	0.33211	433	0.16544
439	2.95832	443	1.49842	439	1.09829	439	-0.07275	437	0.13269					437	2.84088	440	1.08287	436	1.15407	437	0.56844	434	0.08927
440	2.38232	444	1.30506	440	0.56118	440	-0.43017	438	-0.32141					438	3.19049	441	1.2899	437	0.89829	438	1.01766	435	0.20841
441	3.6546	445	1.46326	441	0.74282	441	0.19678	439	-0.01673					439	2.75494	442	0.81334	438	1.26141	439	0.16707	436	0.1088
442	2.69955	446	1.6908	442	0.77309	442	-0.16162	440	-0.94153					440	2.3985	443	1.25376	439	0.86113	440	-0.07121	437	0.43205
443	2.52776	447	1.474	443	0.13051	443	-0.34912	441	-0.2218					441	2.93268	444	1.37388	440	0.87968	441	0.33211	438	0.6381
444	2.71233	448	1.474	444	0.75747	444	-0.33935	442	-0.69348					442	1.9483	445	1.68834	441	0.43735	442	0.19832	439	0.20939
445	2.83731	449	1.14783	445	0.06801	445	-0.66064	443	-1.08216					443	2.20123	446	1.64634	442	0.94502	443	-0.5009	440	-0.43221
446	2.92517	450	1.2533	446	0.85415	446	0.05811	444	-0.33802					444	2.53912	447	0.94224	443	0.39745	444	-0.05558	441	-0.17049
447	2.86857	451	1.74646	447	0.44887	447	-0.04638	445	-0.96204					445	2.67194	448	1.29185	444	1.237	445	0.12801	442	0.01408
448	2.73178	452	1.77283	448	0.78481	448	-0.77197	446	-0.44544					446	2.92194	449	1.23912	445	0.82224	446	0.56844	443	-0.47225
449	2.61467	453	1.27088	449	0.54751	449	0.12745	447	-0.6388					447	2.43268	450	1.18834	446	1.16375	447	0.41219	444	0.69376
450	2.92913	454	0.82556	450	0.83169	450	-0.20556	448	-0.94837					448	2.80377	451	1.22056	447	0.99589	448	-0.02922	445	0.00529
451	3.32068	455	1.84314	451	0.62075	451	0.16944	449	-0.97278					449	2.70319	452	1.94419	448	0.73899	449	0.41512	446	0.35978
452	3.27288	456	1.74353	452	1.08462	452	0.41358	450	-0.25794					450	2.36041	453	0.7772	449	0.66299	450	0.13484	447	0.10587
453	3.18096	457	1.48279	453	0.71352	453	0.13428	451	-0.33997					451	2.84967	454	0.73619	450	0.87576	451	0.26473	448	-0.04354
454	2.50434	458	1.61951	454	0.82583	454	-0.3374	452	-0.07923					452	2.2276	455	1.19126	451	0.68255	452	1.08406	449	-0.38436
455	3.18102	459	1.92224	455	0.8727	455	-0.17529	453	0.18445					453	2.6192	456	1.13658	452	1.30235	453	0.16609	450	0.0258
456	3.16837	460	1.40174	456	0.84536	456	0.44678	454	-0.90637					454	2.37116	457	1.12974	453	0.18929	454	-0.17863	451	-0.00741
457	3.21817	461	0.90467	457	0.36977	457	0.09131	455	-0.01184					455	2.74811	458	1.80357	454	0.61314	455	-0.37492	452	0.39298
458	2.99844	462	1.76795	458	1.37856	458	0.6333	456	-0.52649					456	2.31061	459	1.23814	455	0.57003	456	0.5118	453	-0.08358
459	3.26107	463	1.7992	459	0.77993	459	-0.07763	457	-0.96497					457	3.00983	460	1.11314	456	0.0291	457	0.27645	454	-0.52792
460	3.27769	464	1.53455	460	0.30044	460	-0.29541	458	0.55456					458	3.04498	461	0.9813	457	0.3623	458	0.55086	455	0.29533
461	2.78947	465	1.60681	461	0.45766	461	-0.47509	459	-0.19055					459	2.80573	462	1.50279	458	1.18616	459	-0.74699	456	-0.19588
462	2.81003	466	1.60388	462	0.48501	462	0.13526	460	0.22156					460	2.59381	463	1.85435	459	0.33671	460	-0.33293	457	-0.55624
463	3.24547	467	2.03455	463	0.89321	463	0.31201	461	-0.98743					461	2.43463	464	1.05455	460	0.70684	461	-0.31144	458	0.7924
464	3.10096	468	1.24158	464	0.44497	464	-0.08447	462	-0.17102					462	2.27545	465	1.62291	461	0.45097	462	0.47859	459	-0.21151
465	2.90471	469	1.68006	465	0.1686	465	-0.17822	463	0.07605					463	3.39362	466	1.02623	462	0.7578	463	0.55477	460	0.309
466	3.16736	470	1.9447	466	0.45376	466	0.20557	464	-0.48938					464	2.80475	467	0.87681	463	1.42055	464	-0.04972	461	-0.25838
467	3.10971	471	2.05701	467	1.13442	467	0.2251	465	-0.11048					465	3.33893	468	0.7108	464	0.51459	465	0.56746	462	0.01603
468	3.12052	472	1.91345	468	0.14419	468	0.0083	466	-0.12903					466	2.79303	469	0.84947	465	0.76339	466	0.15145	463	0.30607
469	2.6733	473	0.8656	469	0.89809	469	0.04932	467	0.18249					467	2.47858	470	1.43345	466	0.54377	467	-0.16887	464	-0.46053
470	3.59604	474	1.4408	470	1.30434	470	0.03077	468	-0.41516					468	2.61823	471	1.16294	467	0.82205	468	0.42391	465	0.25138
471	2.94965	475	2.07068	471	0.62368	471	0.01221	469	0.33386					469	2.44928	472	1.50669	468	0.91483	469	0.33211	466	0.26505
472	3.87918	476	1.75818	472	1.39028	472	-0.01709	470	0.04773					470	3.21588	473	0.6688	469	0.6893	470	0.08211	467	-0.19198
473	2.8471	477	1.9115	473	0.23696	473	0.03174	471	-0.50696					471	2.29791	474	0.73033	470	0.72233	471	-0.34855	468	-0.05233
474	3.13223	478	1.73865	474	0.50356	474	-0.01904	472	0.29968					472	2.81159	475	1.17662	471	0.45803	472	0.2784	469	0.5131
475	2.97499	479	1.6742	475	0.94008	475	0.05713	473	-0.48743					473	2.36237	476	1.34068	472	1.17138	473	-0.20305	470	0.41642
476	3.48482	480	1.75916	476	0.50356	476	-0.36865	474	-0.51868					474	2.79889	477	1.49595	473	-0.254	474	0.09578	471	-0.27206
477	3.62139	481	1.27771	477	0.78579	477	0.24268	475	0.00476					475	2.336	478	1.31041	474	0.32891	475	-0.39836	472	0.4379
478	2.84614	482	1.2826	478	0.39712	478	-0.09326	476	-0.25403					476	2.51959	479	1.45396	475	0.36598	476	-0.3007	473	-0.56795
479	3.99451	483	1.3324	479	1.38149	479	0.85303	477	0.01843					477	3.25299	480	1.75669	476	9.18E-4	477	0.57723	474	-0.09237
480	3.38217	484	1.32752	480	1.13637	480	0.1294	478	-0.01087					478	2.89166	481	1.09654	477	0.80248	478	0.08602	475	-0.55038
481	3.25045	485	1.34607	481	1.28188	481	-0.04248	479	0.29285					479	2.92682	482	1.1522	478	0.78218	479	0.6202	476	-0.13827
482	3.93005	486	2.01209	482	0.75942	482	0.05225	480	-0.03333					480	3.27252	483	1.40806	479	0.93041	480	0.30965	477	0.15763
483	3.66538	487	1.77478	483	0.81606	483	0.26123	481	-0.25305					481	2.58014	484	0.80259	480	1.00953	481	0.10262	478	-0.01327
484	3.10881	488	1.17127	484	0.79067	484	-0.00341	482	0.36609					482	3.33112	485	0.97935	481	0.81036	482	0.20614	479	0.2338
485	3.12641	489	2.24451	485	0.82192	485	0.07276	483	0.00476					483	3.11334	486	1.06822	482	1.05941	483	0.46395	480	-0.04452
486	3.50032	490	1.81677	486	0.72622	486	0.59131	484	0.12878					484	2.51373	487	0.95689	483	0.7135	484	-0.19035	481	-0.40194
487	2.95636	491	1.59607	487	1.02407	487	0.19873	485	-0.11731					485	3.00494	488	0.96763	484	0.31046	485	-0.17863	482	0.23966
488	2.34717	492	1.4867	488	0.13735	488	-0.70459	486	0.29187					486	3.05963	489	2.0399	485	0.63067	486	0.18074	483	0.43498
489	3.41537	493	1.36365	489	0.94106	489	0.04737	487	0.19128					487	2.70709	490	0.71959	486	0.60925	487	0.19344	484	-0.11874
490	3.0043	494	1.96717	490	0.88149	490	0.20362	488	-0.49329					488	2.66998	491	1.53209	487	0.81509	488	-0.40715	485	0.09123
491	3.31088	495	1.83924	491	0.86782	491	0.26514	489	0.00769					489	3.43561	492	1.45689	488	0.40034	489	0.38875	486	0.60587
492	2.95156	496	1.76502	492	0.9518	492	-0.3667	490	-0.07141					490	2.12702	493	0.81431	489	1.33364	490	-0.32609	487	0.74259
493	3.00339	497	1.83631	493	0.14028	493	-0.6499	491	0.02722					491	2.73444	494	0.95591	490	0.38665	491	0.00203	488	0.3129
494	3.66933	498	1.20154	494	1.00844	494	0.63135	492	-0.49427					492	2.37799	495	1.26548	491	1.00167	492	0.01863	489	0.26994
495	3.4398	499	1.47693	495	1.00942	495	0.13526	493	-0.20227					493	2.20416	496	1.83873	492	0.75265	493	-0.25187	490	0.00236
496	3.38712	500	1.77967	496	0.92055	496	0.49561	494	0.0487					494	2.52155	497	1.45884	493	0.28118	494	0.39071	491	0.24259
497	3.26107	501	1.5033	497	0.80434	497	0.34522	495	0.17468					495	2.49811	498	1.13462	494	0.67365	495	0.3702	492	0.03849
498	2.80609	502	2.21912	498	1.07485	498	-0.30712	496	0.03796					496	2.83502	499	1.35044	495	0.81726	496	0.2618	493	-0.04159
499	3.54045	503	1.59217	499	1.55239	499	-0.17431	497	0.43054					497	3.0567	500	1.46959	496	0.98315	497	0.42293	494	0.01212
500	3.36063	504	2.23279	500	1.33169	500	0.1792	498	-0.24817					498	2.74225	501	1.16001	497	0.91978	498	-0.02531	495	-0.22128
501	2.64113	505	1.88416	501	0.40395	501	-0.2417	499	0.05066					499	2.98737	502	1.90709	498	1.02135	499	0.31844	496	-0.01424
502	3.93978	506	2.26599	502	1.32778	502	0.33057	500	-0.00989					500	2.96393	503	1.19712	499	1.23222	500	0.42196	497	0.80021
503	3.04641	507	1.82361	503	0.17055	503	-0.06396	501	-0.37805					501	2.15827	504	1.14146	500	0.89027	501	-0.19914	498	0.11759
504	4.08524	508	1.21228	504	1.19497	504	0.99952	502	0.50769					502	3.04498	505	1.67955	501	0.45394	502	0.32723	499	0.66447
505	3.38714	509	0.98865	505	1.19497	505	0.46631	503	-0.31165					503	2.70026	506	2.11802	502	0.83852	503	0.0284	500	0.32853
506	3.9613	510	2.00428	506	1.02993	506	-0.01904	504	0.25281					504	3.39557	507	1.80064	503	-0.12022	504	0.61824	501	0.04923
507	3.6507	511	1.97205	507	0.84633	507	-0.17627	505	0.39636					505	2.72174	508	1.0399	504	0.50182	505	0.34285	502	0.28556
508	2.86069	512	2.33631	508	0.11391	508	-0.00244	506	-0.17395					506	3.42975	509	0.98521	505	0.7714	506	0.0411	503	0.1215
509	2.59328	513	1.46521	509	0.47719	509	-0.37744	507	0.23132					507	3.28522	510	1.744	506	1.07791	507	0.24715	504	0.04044
510	3.6019	514	1.70349	510	1.0602	510	0.81202	508	-0.22473					508	2.29694	511	1.37876	507	0.98986	508	0.42293	505	-0.28182
511	3.1225	515	1.03748	511	1.26333	511	0.11573	509	-0.61829					509	2.29694	512	1.50865	508	0.19329	509	-0.27336	506	0.84611
512	3.78353	516	1.48767	512	0.94301	512	0.43409	510	0.10046					510	3.52057	513	0.94615	509	0.71668	510	0.62117	507	1.11076
513	3.00235	517	1.57556	513	0.58559	513	-0.34814	511	0.41394					511	2.46198	514	1.54478	510	1.23801	511	0.27645	508	0.10685
514	3.28159	518	1.95642	514	0.5143	514	0.72315	512	0.41394					512	3.05084	515	0.89927	511	1.06037	512	0.83895	509	0.28654
515	2.93396	519	1.52869	515	0.65981	515	-0.72119	513	-0.0343					513	2.61627	516	0.619	512	0.81025	513	-0.29094	510	0.45744
516	3.01315	520	2.2201	516	0.02993	516	-0.49658	514	-0.14368					514	3.03424	517	0.81236	513	0.6903	514	0.42586	511	0.38908
517	3.31191	521	1.9076	517	1.21743	517	0.00635	515	-0.01477					515	2.92682	518	1.59166	514	0.73124	515	0.02645	512	0.75138
518	3.21223	522	2.01111	518	1.09633	518	0.17432	516	0.00866					516	2.13483	519	1.45298	515	0.44299	516	-0.08781	513	-0.12069
519	2.85787	523	1.50525	519	0.65786	519	-0.03759	517	0.07995					517	3.21002	520	1.75474	516	0.08494	517	0.08504	514	0.43107
520	3.58436	524	1.35779	520	0.98501	520	0.77784	518	0.18054					518	3.27057	521	1.31334	517	0.7929	518	0.43074	515	-0.1246
521	3.46911	525	2.17908	521	1.06704	521	-0.25732	519	-0.62024					519	2.65827	522	1.24205	518	1.03589	519	-0.35148	516	-0.25643
522	3.29236	526	1.41736	522	0.71157	522	0.08155	520	0.00476					520	3.56354	523	0.59849	519	1.21955	520	0.98055	517	0.38517
523	2.99457	527	1.55603	523	0.15298	523	0.00342	521	-0.05481					521	3.17096	524	1.03306	520	0.76348	521	0.28719	518	0.59318
524	3.6371	528	1.83728	524	0.83852	524	-0.14599	522	0.06726					522	2.68561	525	1.64146	521	1.02703	522	0.2325	519	0.21525
525	3.54136	529	2.16834	525	0.78188	525	-0.1206	523	-0.07044					523	2.21784	526	1.41294	522	0.33072	523	-0.40031	520	0.30509
526	3.13814	530	1.70935	526	0.71547	526	-0.3247	524	-0.16126					524	3.25592	527	1.27427	523	-0.35742	524	0.18758	521	0.36173
527	3.64097	531	1.36853	527	1.00063	527	0.69385	525	0.2948					525	3.14069	528	1.42466	524	0.55347	525	0.29793	522	0.4047
528	3.00336	532	1.54041	528	1.11098	528	-0.14892	526	-0.36829					526	3.27448	529	1.73814	525	0.4619	526	0.20321	523	-0.5494
529	3.68	533	1.79138	529	0.74477	529	0.63526	527	0.0907					527	3.30084	530	0.96666	526	1.40992	527	0.35262	524	0.03263
530	2.9623	534	1.95545	530	0.9938	530	0.33936	528	0.37488					528	3.1817	531	1.10826	527	0.94712	528	0.22176	525	0.57462
531	3.31681	535	1.64685	531	1.00649	531	0.1294	529	-0.06946					529	3.70026	532	0.96373	528	1.13053	529	0.43953	526	0.55412
532	2.99935	536	1.68006	532	1.00258	532	0.1333	530	-0.58313					530	2.73541	533	1.56626	529	0.51829	530	0.10164	527	0.2299
533	2.76214	537	1.52576	533	0.37759	533	-0.1831	531	0.39636					531	2.99225	534	1.68541	530	0.23132	531	0.58992	528	1.19181
534	3.24449	538	1.79334	534	0.777	534	0.41944	532	-0.06848					532	3.10162	535	1.30748	531	0.5301	532	0.37801	529	0.30314
535	2.93788	539	1.41736	535	0.31216	535	0.25244	533	-0.24231					533	2.57721	536	0.97837	532	0.94125	533	0.54598	530	-0.17733
536	3.1449	540	1.49939	536	1.06704	536	-0.26025	534	-0.52063					534	3.3067	537	1.69517	533	1.23123	534	0.09578	531	0.72013
537	2.82851	541	1.94177	537	0.11001	537	0.27295	535	-0.01868					535	2.88776	538	1.06334	534	1.02606	535	0.86043	532	0.25626
538	2.98476	542	1.40467	538	0.57192	538	0.1626	536	-0.3927					536	2.49713	539	0.68541	535	0.33974	536	-0.09465	533	0.11466
539	3.51116	543	1.68494	539	0.71645	539	-0.4331	537	-0.43958					537	3.13776	540	0.64146	536	0.53594	537	0.69832	534	0.20548
540	3.69669			540	0.46059	540	-0.45166	538	-0.30481					538	2.54694	541	1.56529	537	0.78983	538	-0.03801	535	0.06583
541	3.24736			541	0.89809	541	0.05323	539	-0.2511					539	2.84186	542	1.07798	538	0.54171	539	0.18563	536	-0.32088
				542	0.01821			540	-0.54016					540	2.59284			539	0.27814	540	-0.31047	537	0.47697
				543	0.77407			541	0.25183					541	3.37897			540	-0.06938			538	0.04142
								542	-0.93372									541	0.76913			539	-0.08163
								543	-0.36731									542	-0.1319			540	-0.02206
																						541	0.61369
																						542	0.0629
TBEV NS1 24°C
Fc2 TBEV IgG Mmyo 100ug_X	Fc2 TBEV IgG Mmyo 100ug_Y	Fc2 TBEV IgG Mmyo 50ug_X	Fc2 TBEV IgG Mmyo 50ug_Y	Fc2 TBEV IgG Mmyo 25ug_X	Fc2 TBEV IgG Mmyo 25ug_Y	Fc2 TBEV IgG Mmyo 12.5ug_X	Fc2 TBEV IgG Mmyo 12.5ug_Y	Fc2 TBEV IgG Mmyo 6.25ug_X	Fc2 TBEV IgG Mmyo 6.25ug_Y					Rabies GP 24°C
-23		-21	-0.01696	-24		-24		-29						Fc3 Rabies IgG Mmyo 100ug_X	Fc3 Rabies IgG Mmyo 100ug_Y	Fc3 Rabies IgG Mmyo 50ug_X	Fc3 Rabies IgG Mmyo 50ug_Y	Fc3 Rabies IgG Mmyo 25ug_X	Fc3 Rabies IgG Mmyo 25ug_Y	Fc3 Rabies IgG Mmyo 12.5ug_X	Fc3 Rabies IgG Mmyo 12.5ug_Y	Fc3 Rabies IgG Mmyo 6.25ug_X	Fc3 Rabies IgG Mmyo 6.25ug_Y
-22	-0.09763	-20	-0.25817	-23		-23		-28						-24		-23		-24		-24		-30
-21	-0.21189	-19	0.46644	-22	-0.28495	-22	-0.45243	-27						-23		-22	-0.66851	-23		-23		-29
-20	-0.27732	-18	1.1178	-21	-0.22635	-21	0.52218	-26						-22	-0.13947	-21	-0.11871	-22	-0.13735	-22	-0.652	-28
-19	0.67971	-17	-0.69958	-20	-0.37772	-20	0.0798	-25						-21	-0.07599	-20	-0.49371	-21	-0.19985	-21	0.63511	-27
-18	0.55471	-16	-0.34509	-19	0.44162	-19	0.3923	-24						-20	-0.70295	-19	0.66059	-20	-0.93227	-20	-0.49185	-26
-17	-0.49803	-15	-0.00427	-18	0.93966	-18	0.88937	-23						-19	0.61053	-18	0.61372	-19	0.6312	-19	0.68784	-25
-16	-0.45115	-14	0.01331	-17	-0.56717	-17	-1.17508	-22	-0.28296					-18	0.59393	-17	-0.51128	-18	0.52866	-18	0.55991	-24
-15	0.00783	-13	-0.33142	-16	-0.21952	-16	-0.17118	-21	-0.16577					-17	-0.20197	-16	-0.05914	-17	-0.44302	-17	-0.41665	-23
-14	-0.55662	-12	0.05335	-15	-0.36405	-15	-0.03153	-20	0.1897					-16	-0.68928	-15	-0.20953	-16	0.22788	-16	-0.2311	-22	-0.19197
-13	0.06154	-11	0.37073	-14	-0.62381	-14	-0.75223	-19	0.48657					-15	0.06268	-14	0.03461	-15	-0.48892	-15	-0.17446	-21	0.1303
-12	-0.06248	-10	0.0514	-13	-0.23807	-13	0.06124	-18	0.75903					-14	0.00408	-13	0.20649	-14	-0.27505	-14	0.05308	-20	-0.54158
-11	0.5342	-9	-0.5736	-12	0.19845	-12	-0.01004	-17	-1.05445					-13	0.20623	-12	-0.07378	-13	-0.05435	-13	0.25229	-19	0.39104
-10	0.46584	-8	-0.28454	-11	0.80685	-11	0.3005	-16	0.41333					-12	0.15252	-11	0.73188	-12	0.16636	-12	0.02378	-18	0.5346
-9	-0.11717	-7	-0.11657	-10	0.47091	-10	0.66476	-15	-0.21656					-11	0.58025	-10	0.11958	-11	0.57554	-11	0.23276	-17	-0.35603
-8	-0.72752	-6	-0.42321	-9	-0.43338	-9	0.00656	-14	-0.54468					-10	0.72186	-9	0.02973	-10	0.16538	-10	0.62339	-16	-0.20759
-7	0.00393	-5	-0.1195	-8	-0.2371	-8	-0.18973	-13	0.15454					-9	0.76775	-8	-0.35113	-9	0.07749	-9	0.26792	-15	-0.39705
-6	-0.3242	-4	0.0221	-7	0.46115	-7	-0.49247	-12	0.16333					-8	-0.8006	-7	-0.40191	-8	-0.43423	-8	-0.31899	-14	-0.18123
-5	0.126	-3	-0.45935	-6	0.09201	-6	-0.59403	-11	0.29712					-7	-0.49103	-6	0.4936	-7	-0.61196	-7	-0.72817	-13	-0.11775
-4	-0.08885	-2	-0.2611	-5	0.04708	-5	-0.20438	-10	0.34595					-6	-0.2508	-5	0.00532	-6	0.54624	-6	-0.14907	-12	0.01409
-3	-0.44139	-1	0.98011	-4	-0.16581	-4	0.11007	-9	-0.05249					-5	0.15155	-4	-0.05523	-5	0.52378	-5	-0.15493	-11	0.4262
-2	-0.01365	0		-3	0.29611	-3	0.12374	-8	0.16137					-4	-0.5467	-3	0.27192	-4	-0.0231	-4	0.00327	-10	0.55217
-1	1.14455	1		-2	-0.00272	-2	0.10421	-7	0.12622					-3	0.01971	-2	-0.13824	-3	0.47007	-3	0.4437	-9	0.61467
0		2		-1	-0.0828	-1	-0.4993	-6	-0.25659					-2	0.29608	-1	-0.26031	-2	0.15757	-2	0.33823	-8	-0.36189
1		3		0		0		-5	0.61938					-1	-0.18439	0		-1	0.18784	-1	-0.58364	-7	-0.20369
2		4		1		1		-4	0.11059					0		1		0		0		-6	0.07659
3		5	0.94495	2		2		-3	0.06958					1		2		1		1		-5	0.38225
4		6	0.26722	3		3		-2	0.14282					2		3		2		2		-4	-0.44197
5	-0.40916	7	0.87757	4		4		-1	0.0354					3		4	-0.19293	3		3		-3	0.36174
6	-0.1367	8	0.4303	5	-0.71171	5	-0.35868	0						4	-0.86115	5	-0.95562	4	-0.48989	4	0.22983	-2	0.09026
7	-0.18846	9	-0.10974	6	-0.45194	6	-0.94461	1						5	-1.48713	6	-1.07183	5	-0.96939	5	-0.30923	-1	-0.51228
8	-0.03025	10	-0.00134	7	-0.26249	7	-0.47001	2						6	-1.41779	7	-0.74761	6	-0.94692	6	-0.60317	0
9	0.16018	11	-0.57946	8	-0.3992	8	-0.58231	3						7	-1.44709	8	-1.39996	7	-0.57681	7	-0.51528	1
10	1.76955	12	-0.19372	9	-0.54374	9	-0.07157	4						8	-1.81232	9	-1.72515	8	-0.74966	8	-0.95181	2
11	1.90627	13	-0.10192	10	1.00314	10	0.90499	5	-0.37866					9	-1.66877	10	-0.86968	9	-1.31899	9	-0.6852	3
12	2.8174	14	-0.10485	11	1.2004	11	0.83273	6	-0.45581					10	-0.03596	11	-1.27886	10	-0.17153	10	-0.29458	4	-0.23201
13	2.19826	15	0.04261	12	1.74728	12	1.41964	7	0.03442					11	0.51678	12	-1.13335	11	-1.31997	11	-0.55142	5	-0.774
14	2.52737	16	0.22132	13	1.1174	13	0.78878	8	-0.63062					12	1.22576	13	-0.94097	12	-0.34536	12	-0.52993	6	-0.11677
15	2.04299	17	0.21644	14	0.93576	14	0.54855	9	-0.44995					13	1.44158	14	-1.20074	13	-0.74575	13	-0.66567	7	-0.23591
16	1.83205	18	0.57776	15	0.45138	15	0.17843	10	-0.52222					14	0.43182	15	-1.02789	14	-0.527	14	-1.22329	8	-0.37361
17	0.85354	19	0.29651	16	0.20431	16	0.24972	11	-0.78296					15	0.44842	16	-0.37554	15	-1.14712	15	-1.03774	9	-0.7154
18	1.12014	20	-0.14587	17	-0.8328	17	-0.95829	12	0.02563					16	-0.09357	17	-0.6148	16	-0.26821	16	-0.09146	10	-0.20173
19	1.41604	21	0.64515	18	-0.36795	18	-0.74735	13	-0.21656					17	-0.06721	18	-0.71441	17	-0.69204	17	-0.53091	11	-0.7779
20	1.02151	22	0.73401	19	-0.75174	19	-0.95145	14	-0.23609					18	-0.39045	19	-0.94878	18	-0.4313	18	-0.25161	12	-0.2447
21	1.7842	23	0.6139	20	-0.82206	20	-1.43192	15	-0.06128					19	-0.5047	20	-1.27105	19	-0.34731	19	-0.42544	13	-0.36091
22	2.45412	24	0.24183	21	-0.2742	21	-0.23075	16	0.5061					20	-0.72345	21	-1.32867	20	-0.91079	20	-1.01235	14	-1.09724
23	2.22463	25	0.21155	22	0.39181	22	-0.33524	17	-0.33081					21	-0.43439	22	-0.28082	21	-0.61294	21	-0.88833	15	-0.48884
24	1.68459	26	0.34437	23	-0.05741	23	-0.76688	18	-0.09156					22	0.22967	23	-1.09234	22	-0.19985	22	-0.30825	16	0.28948
25	2.51369	27	0.71448	24	-0.44413	24	-0.62918	19	-0.13745					23	-0.46857	24	-1.67535	23	-0.51528	23	-1.47134	17	-0.40584
26	2.62795	28	0.2721	25	-0.33475	25	-0.27567	20	-0.47144					24	-0.86506	25	-1.41265	24	-1.05532	24	-1.01431	18	-0.37166
27	3.40139	29	0.47913	26	-0.19706	26	-1.05301	21	0.09106					25	-0.534	26	-1.72808	25	-0.39614	25	-1.08267	19	-0.16365
28	3.4424	30	0.17444	27	0.26583	27	-0.31766	22	0.09887					26	-0.25275	27	-1.14312	26	-1.0856	26	-1.61587	20	-0.5533
29	2.92873	31	0.83167	28	0.56857	28	0.09347	23	0.05298					27	0.78143	28	-1.09429	27	-0.56411	27	-0.84634	21	-0.33259
30	3.05666	32	0.73011	29	-0.04178	29	0.1921	24	-0.51831					28	0.52166	29	-0.97515	28	-0.85806	28	-0.6686	22	-0.01228
31	3.88381	33	0.15589	30	0.26193	30	-0.10672	25	-0.52027					29	0.4494	30	-0.92925	29	-0.74282	29	-0.54458	23	-0.75837
32	4.35158	34	0.54651	31	0.46994	31	0.15207	26	-0.55347					30	0.02069	31	-0.94097	30	-0.48403	30	-0.64517	24	-0.98103
33	3.7549	35	0.31116	32	0.42599	32	-0.18876	27	-0.30445					31	0.80389	32	-1.57964	31	-0.23794	31	-0.09731	25	-0.51814
34	4.02834	36	0.50648	33	-0.03885	33	-0.45829	28	0.10376					32	0.54998	33	-1.40484	32	-0.52017	32	-1.44204	26	-0.26912
35	3.62112	37	0.84339	34	0.02853	34	-0.22489	29	-0.11011					33	0.8908	34	-0.78277	33	-0.77017	33	-0.76626	27	-0.1988
36	3.66897	38	0.95862	35	0.27853	35	0.16867	30	-0.24683					34	1.29315	35	-1.53863	34	-0.4645	34	-0.37271	28	0.14104
37	4.15139	39	0.9928	36	-0.06424	36	-0.43876	31	-0.23902					35	0.41717	36	-1.42632	35	-0.84145	35	-0.70571	29	-0.08943
38	4.10256	40	0.78577	37	-0.12577	37	-0.38114	32	0.35083					36	0.19256	37	-0.65679	36	-0.9479	36	-1.09438	30	-0.61677
39	4.10451	41	0.53187	38	0.24142	38	-0.07547	33	-0.31714					37	0.48065	38	-1.52886	37	-0.66079	37	-0.63931	31	-0.54841
40	3.7217	42	1.17249	39	0.26291	39	0.2839	34	0.08227					38	0.34197	39	-0.84039	38	-0.63833	38	-0.86294	32	-0.02205
41	3.95901	43	1.30628	40	0.19162	40	-0.4163	35	-0.0437					39	1.03631	40	-1.07183	39	-0.51919	39	0.09897	33	-0.35408
42	4.14162	44	0.65101	41	-0.23319	41	-0.56278	36	-0.50855					40	0.02264	41	-1.60113	40	-0.88149	40	-0.90884	34	0.11272
43	4.50881	45	0.77894	42	-0.12772	42	-0.13505	37	-0.59449					41	0.16912	42	-0.84625	41	-1.06216	41	-1.09927	35	-0.274
44	4.4219	46	1.42737	43	0.15744	43	-0.04129	38	-0.73999					42	0.48944	43	-1.07964	42	-0.88345	42	-0.91372	36	-0.71052
45	4.38869	47	1.17737	44	-0.15213	44	-0.70145	39	-0.50855					43	0.72967	44	-1.55328	43	-0.77017	43	-1.09243	37	-0.3072
46	4.68557	48	1.09925	45	-0.0535	45	-0.51297	40	-0.84253					44	0.31268	45	-1.28179	44	-1.41177	44	-1.35903	38	-0.80037
47	4.74904	49	0.81116	46	0.39474	46	-0.3079	41	-0.81421					45	0.94744	46	-0.55621	45	-0.69888	45	-0.527	39	-0.01423
48	5.01565	50	1.57874	47	-0.66678	47	-0.41434	42	-0.55152					46	0.52655	47	-1.10113	46	-0.84243	46	-0.56704	40	-0.73494
49	4.58303	51	1.27015	48	-0.15409	48	-0.40458	43	0.23755					47	0.86248	48	-1.17925	47	-1.22427	47	-0.71255	41	-1.02009
50	5.35647	52	2.01233	49	-0.34745	49	-1.13114	44	-0.63355					48	1.07537	49	-1.7232	48	-0.60708	48	-0.81216	42	-0.48884
51	5.90529	53	1.68616	50	-0.0496	50	-0.12137	45	0.01489					49	0.5119	50	-0.57086	49	-1.23892	49	-1.55923	43	-0.26228
52	6.27053	54	1.29847	51	0.3547	51	0.07003	46	0.12524					50	1.53436	51	-1.14507	50	-0.50356	50	-0.50942	44	-1.27595
53	5.42873	55	0.91566	52	0.76779	52	0.47335	47	-0.12378					51	1.06658	52	-0.84332	51	-0.99087	51	-0.67446	45	-0.0699
54	5.27541	56	1.14417	53	-0.07206	53	-0.28934	48	-0.27027					52	1.98846	53	-0.68511	52	-0.40298	52	-0.12466	46	0.0512
55	5.32619	57	1.27308	54	0.14865	54	-0.6409	49	-0.43628					53	1.48944	54	-0.66656	53	-1.2897	53	-0.95474	47	-0.35408
56	5.8594	58	1.72425	55	-0.08378	55	-0.55497	50	0.17505					54	0.9826	55	-1.67144	54	-1.30728	54	-1.10415	48	-0.54548
57	5.77151	59	0.86585	56	0.3049	56	0.13742	51	-0.1355					55	0.73553	56	-1.16558	55	-1.4313	55	-0.93716	49	-0.59333
58	5.7676	60	1.68226	57	0.25509	57	-0.20047	52	0.33813					56	0.96405	57	-0.8941	56	-1.16763	56	-0.8688	50	0.20842
59	5.58401	61	2.17054	58	0.26095	58	0.20871	53	-0.26734					57	1.33904	58	-0.90093	57	-0.8229	57	-0.60122	51	-0.67048
60	5.40139	62	1.52015	59	0.0422	59	-0.38895	54	-0.19898					58	1.29998	59	-0.97711	58	-0.75259	58	-0.38442	52	0.06877
61	6.27737	63	2.46546	60	-0.02518	60	-0.33524	55	-0.17066					59	1.43572	60	-0.68121	59	-0.32485	59	-0.19106	53	-0.30818
62	5.7344	64	1.85608	61	0.83126	61	0.19894	56	0.24048					60	0.82049	61	-0.68804	60	-1.04946	60	-1.01333	54	-0.13923
63	6.08401	65	1.1637	62	0.46896	62	-0.3284	57	-0.31421					61	1.4367	62	-0.87652	61	-0.52114	61	-0.29946	55	-1.10798
64	6.39455	66	1.6305	63	0.58224	63	-0.36161	58	0.39477					62	1.79705	63	-0.52593	62	-1.0231	62	-0.63345	56	-0.34724
65	6.19826	67	1.39808	64	0.37814	64	0.13644	59	-0.59937					63	1.65936	64	-0.50445	63	-0.37173	63	-0.43228	57	-0.17927
66	6.22268	68	1.55628	65	-0.04178	65	-0.32059	60	-0.49683					64	2.38592	65	-0.66949	64	-0.92349	64	-0.47915	58	-0.19392
67	6.55373	69	2.15784	66	0.51486	66	0.14035	61	-0.09839					65	1.70526	66	-0.75543	65	-0.42739	65	-0.41079	59	-0.13142
68	6.4883	70	1.68421	67	0.58908	67	-0.262	62	-0.87281					66	1.66326	67	-0.97808	66	-0.79067	66	-0.5856	60	-1.05427
69	6.85061	71	2.37952	68	0.37716	68	0.20675	63	-0.05445					67	1.591	68	-0.88824	67	-0.60708	67	-0.74868	61	-0.28572
70	6.47951	72	1.99183	69	1.12716	69	0.70871	64	-0.09839					68	1.79998	69	-0.19195	68	-0.29653	68	-0.02017	62	-0.38142
71	7.17092	73	1.98011	70	0.64181	70	0.363	65	-0.72827					69	2.05877	70	-0.82964	69	-0.18423	69	-0.51626	63	0.01409
72	6.46194	74	1.97523	71	0.51095	71	0.36105	66	-0.18628					70	1.92303	71	0.19575	70	-0.95571	70	-0.44497	64	0.11565
73	6.69045	75	2.00843	72	0.28537	72	-0.15848	67	-0.4314					71	2.6369	72	-0.50152	71	-0.90298	71	-0.55142	65	-0.38044
74	6.4551	76	1.61097	73	0.64376	73	-0.04422	68	-0.5857					72	1.40252	73	-0.25836	72	-0.64126	72	-0.93716	66	-0.31404
75	7.2217	77	2.18909	74	0.60568	74	0.08566	69	0.37329					73	1.69451	74	-0.52984	73	-1.10903	73	-1.04165	67	-0.77205
76	7.35158	78	2.17347	75	0.5256	75	0.21163	70	-0.4314					74	1.69842	75	-0.34918	74	-0.72134	74	-0.73403	68	-0.41951
77	7.16018	79	1.58362	76	0.84884	76	0.40304	71	0.08325					75	2.96795	76	-0.32867	75	-0.54458	75	-0.23794	69	-0.26814
78	7.35744	80	2.04163	77	0.15841	77	0.07394	72	-0.53101					76	2.51971	77	-0.54351	76	-0.23599	76	0.10972	70	-0.43025
79	6.97561	81	2.16956	78	0.86642	78	-0.19657	73	-0.35816					77	2.29705	78	-0.54351	77	-0.79653	77	-0.58267	71	0.09612
80	7.50588	82	1.6764	79	0.5422	79	-0.24637	74	-0.45484					78	2.39178	79	-0.84332	78	-0.21352	78	-0.75845	72	-0.53669
81	7.1133	83	2.16077	80	1.02951	80	0.57589	75	0.0354					79	2.17205	80	-0.75054	79	-0.4811	79	-0.5602	73	-0.4947
82	6.65529	84	2.22132	81	0.98947	81	0.55832	76	-0.26734					80	2.4533	81	-0.85308	80	-0.21939	80	-0.43423	74	-0.53083
83	6.84475	85	1.8053	82	0.39376	82	-0.05204	77	0.25122					81	1.77947	82	-0.9732	81	-0.30142	81	-0.7272	75	0.01506
84	6.8301	86	1.79847	83	0.54806	83	0.34152	78	-0.07398					82	1.79119	83	-0.90972	82	-0.7145	82	-0.97231	76	0.12249
85	6.77932	87	2.07483	84	0.39083	84	-0.12235	79	-0.32593					83	1.67986	84	-0.20367	83	-0.9645	83	-0.4186	77	0.01897
86	7.23147	88	2.30921	85	0.35958	85	-0.0911	80	0.12329					84	2.34197	85	-1.0396	84	-0.72427	84	-1.00259	78	-0.5533
87	7.47561	89	2.04066	86	0.68185	86	0.07492	81	0.32055					85	1.77557	86	-0.82671	85	-0.93423	85	-1.34341	79	-0.3238
88	6.82033	90	2.20569	87	0.71115	87	0.65792	82	-0.67749					86	2.20721	87	-0.0396	86	-0.81411	86	-1.24087	80	-0.4488
89	6.92873	91	1.73206	88	0.44259	88	0.10617	83	-0.50562					87	3.14666	88	-0.36089	87	-0.25649	87	-0.02896	81	-0.58943
90	7.9092	92	2.1637	89	0.44748	89	-0.512	84	-0.41577					88	2.50604	89	-0.28961	88	-0.22524	88	-0.49673	82	-0.48298
91	7.22072	93	2.23987	90	0.64376	90	0.00851	85	-0.53101					89	2.41522	90	-0.52789	89	-0.90689	89	-1.19985	83	-0.51423
92	7.59279	94	2.24476	91	0.71115	91	-0.41141	86	-0.41773					90	2.54803	91	-0.89507	90	-1.04849	90	-0.69692	84	-0.2613
93	7.58498	95	1.82581	92	0.53732	92	0.09835	87	0.42895					91	2.42108	92	-0.5855	91	-0.94692	91	-1.00259	85	-1.13044
94	7.33694	96	2.22816	93	0.39767	93	-0.33231	88	-0.82788					92	2.33026	93	-0.35015	92.0002	-0.76331	92	-0.64321	86	-1.06404
95	7.27639	97	2.23011	94	0.96701	94	0.79074	89	-1.1062					93	2.31268	94	-0.72808	93.0002	-0.54641	93	-0.80239	87	0.57952
96	7.77541	98	2.85316	95	0.29904	95	0.13351	90	-0.16577					94	1.62127	95	-0.6773	94.0002	-0.11507	94	-0.07095	88	-0.61189
97	7.68654	99	1.97425	96	0.41134	96	-0.0784	91	-0.67945					95	2.43963	96	-0.04156	95.0002	-0.53074	95	-0.45278	89	-1.0406
98	8.10451	100	2.23011	97	-0.06424	97	-0.15067	92	-0.58374					96	3.01678	97	0.07954	96.0002	0.24046	96	-0.40689	90	-0.73396
99	7.79104	101	2.60316	98	1.0588	98	0.44406	93	-0.27613					97	3.02654	98	0.10981	97.0002	-0.86082	97	0.20835	91	-1.01912
100	8.09963	102	1.96351	99	0.12423	99	0.04074	94	-0.09058					98	3.21111	99	-0.53082	98.0002	0.18088	98	-0.04653	92	-0.3238
101	7.94924	103	1.95276	100	0.84103	100	0.16574	95	-0.74195					99	3.1535	100	-0.44	99.0002	-0.34831	99	-0.31411	93	-0.48787
102	7.68166	104	1.86194	101	0.94845	101	0.58761	96	-0.31226					100	2.47186	101	0.30024	100	-0.5006	100	-0.5104	94	-0.43611
103	7.88869	105	1.78675	102	0.67599	102	-0.43387	97	-0.28296					101	2.73358	102	-0.5025	101	0.04121	101	0.02378	95	-0.58259
104	7.86233	106	2.70765	103	0.38205	103	-0.45633	98	-0.17359					102	2.39959	103	-0.35992	102	-1.10111	102	-1.01821	96	0.19963
105	8.06057	107	2.3014	104	0.61837	104	0.04269	99	-0.01245					103	2.87713	104	-0.61187	103	-0.18324	103	-0.97427	97	-0.29451
106	8.00686	108	2.61487	105	0.28048	105	0.2341	100	-0.31128					104	2.73358	105	-0.398	104	-0.36407	104	-0.06118	98	0.20452
107	8.29787	109	2.18519	106	0.61642	106	-0.13212	101	0.48462					105	2.42596	106	-0.13824	105	-0.92724	105	-0.58755	99	0.37639
108	8.65334	110	2.52112	107	0.95919	107	0.37179	102	-0.64917					106	2.87811	107	-0.24957	106	0.01003	106	-0.87954	100	-0.3531
109	8.10549	111	1.83753	108	0.3674	108	0.44113	103	-0.54077					107	2.37127	108	-0.28765	107	-0.66181	107	-0.7936	101	0.15764
110	8.89944	112	2.27015	109	0.38986	109	-0.29227	104	-0.36988					108	2.71404	109	-0.19293	108	-0.94396	108	-0.92349	102	-0.82869
111	8.09279	113	1.99183	110	0.48947	110	-0.09794	105	-0.73999					109	2.66326	110	-0.60113	109	-0.72033	109	-0.87661	103	-0.4283
112	8.06057	114	2.50062	111	0.19357	111	-0.41336	106	-0.57691					110	3.09881	111	-0.55523	110	-0.18718	110	-1.06313	104	-0.03376
113	8.29397	115	2.4889	112	0.75314	112	-0.37821	107	-0.28589					111	2.70819	112	-0.62164	111	-0.71738	111	-1.25747	105	-0.53865
114	8.76565	116	2.18519	113	0.64083	113	-0.30106	108	-0.13745					112	2.81463	113	0.00532	112	-0.13345	112	-1.50454	106	-0.44392
115	8.41701	117	2.32093	114	0.27951	114	-0.47293	109	-0.57007					113	2.69647	114	4.34E-4	113	-0.74866	113	-0.86685	107	-0.46931
116	8.13674	118	1.90394	115	0.69747	115	-0.24149	110	-0.03589					114	3.44256	115	-0.35601	114	-0.45568	114	-0.73989	108	-0.46736
117	8.38674	119	2.48011	116	0.21212	116	-0.47391	111	-0.59058					115	3.03729	116	-0.3648	115	-0.283	115	-0.66079	109	-0.39412
118	8.07815	120	1.9889	117	0.76095	117	-0.08426	112	-0.57984					116	2.82733	117	-0.36187	116	-1.13332	116	-0.86587	110	-0.40193
119	8.41994	121	2.51917	118	0.61349	118	-0.71219	113	-0.15894					117	2.86639	118	-0.4107	117	-0.25166	117	-0.47524	111	-0.72712
120	8.25881	122	3.17347	119	1.00607	119	-0.0618	114	-0.33863					118	2.89373	119	-0.1148	118	-0.67432	118	-1.0563	112	-0.80134
121	8.26369	123	2.55042	120	0.4631	120	-0.40458	115	-0.45874					119	2.88592	120	-0.65972	119	-0.21079	119	-0.52602	113	0.10686
122	9.14651	124	1.86194	121	0.78146	121	-0.4368	116	-0.32691					120	2.72186	121	-0.39214	120	-0.80811	120	-0.86196	114	-0.18318
123	8.87795	125	2.08655	122	0.8713	122	0.81515	117	-0.67163					121	2.86248	122	0.39399	121	-0.43025	121	-0.97329	115	-0.30037
124	8.41506	126	2.1637	123	1.18966	123	-0.00614	118	-0.70777					122	3.60955	123	0.29047	122	0.09123	122	0.18784	116	-0.35701
125	8.98244	127	2.06507	124	0.29123	124	-0.69559	119	0.03149					123	3.52947	124	-0.37652	123	0.2922	123	-0.56509	117	-0.41365
126	8.47072	128	2.26624	125	0.49826	125	0.00167	120	-1.28784					124	3.0949	125	-0.51714	124	-0.26147	124	-0.35317	118	-0.21248
127	8.61916	129	2.5348	126	0.28927	126	-0.07645	121	-0.71949					125	2.99529	126	-0.37457	125	-0.81995	125	-0.81704	119	0.34221
128	8.40139	130	2.8014	127	0.70919	127	-0.34208	122	-0.28589					126	3.1242	127	-0.44781	126	-0.7233	126	-0.99966	120	-1.26326
129	8.67776	131	2.14417	128	1.0549	128	-0.19266	123	0.13012					127	2.71502	128	0.34028	127	-0.43988	127	-1.28481	121	-0.85798
130	8.86623	132	2.03089	129	0.94259	129	-0.14872	124	-0.823					128	3.4201	129	0.12446	128	0.27464	128	-0.48989	122	-0.34919
131	9.05764	133	1.78968	130	0.53048	130	-0.11551	125	-0.30054					129	3.23358	130	0.01704	129	-0.29273	129	-0.86782	123	0.18792
132	9.09279	134	2.03968	131	0.83029	131	0.23507	126	-0.57691					130	2.68963	131	-0.34234	130	-0.96246	130	-0.78677	124	-0.51814
133	8.38479	135	2.32288	132	1.08322	132	-0.14676	127	-0.65406					131	3.41033	132	0.4477	131	-0.51617	131	-0.62368	125	-0.59919
134	8.96682	136	1.87855	133	0.16818	133	-0.63114	128	0.07153					132	3.6242	133	-0.57964	132	-0.31828	132	-0.29165	126	-0.22224
135	9.31545	137	2.56019	134	0.27462	134	-0.47684	129	-0.37671					133	2.93084	134	-0.06793	133	-1.16552	133	-1.46645	127	-1.06111
136	8.64944	138	2.39905	135	0.5256	135	-0.1536	130	-0.04175					134	3.30975	135	-0.02984	134	-0.6637	134	-1.05435	128	0.38127
137	9.01076	139	2.2848	136	0.52951	136	-0.13993	131	-0.50855					135	3.57635	136	-0.19586	135	-0.37951	135	-0.79751	129	0.00823
138	8.68166	140	2.56409	137	1.03439	137	-0.13016	132	-0.2605					136	3.70623	137	0.15082	136	-0.34437	136	-0.60513	130	-0.54548
139	8.44729	141	1.98499	138	1.26095	138	-0.12918	133	-1.00073					137	3.47479	138	-0.13531	137	-0.24765	137	-0.90884	131	-0.68415
140	9.46096	142	3.32874	139	0.59396	139	-0.75711	134	-0.21851					138	3.13397	139	0.14594	138	-0.15591	138	-0.77114	132	0.14299
141	8.87697	143	3.70862	140	1.0383	140	0.35128	135	-0.07398					139	3.80389	140	0.23872	139	-0.35609	139	-0.90786	133	-0.76619
142	9.68264	144	2.87562	141	0.36154	141	-0.50028	136	-0.50074					140	3.91131	141	-0.32476	140	0.17206	140	-0.92642	134	-0.25642
143	9.36916	145	3.4303	142	1.18673	142	0.72433	137	-0.65406					141	3.46893	142	0.24165	141	-0.82569	141	-1.23501	135	-0.01326
144	8.84084	146	2.52601	143	0.72482	143	0.3591	138	-0.67261					142	3.5285	143	0.51997	142	0.0999	142	-0.40396	136	-0.26814
145	9.54104	147	2.31898	144	0.45138	144	0.26632	139	-0.23511					143	3.7658	144	0.45551	143	-0.318	143	-0.58852	137	-0.4781
146	9.40236	148	3.3805	145	0.8049	145	0.18234	140	0.18286					144	3.70721	145	1.22114	144	-0.27587	144	-0.56411	138	-1.06111
147	9.56545	149	2.98694	146	1.16037	146	0.06515	141	-0.28394					145	4.72674	146	-0.09332	145	0.91735	145	-0.05337	139	-0.09724
148	9.59572	150	3.34925	147	1.19357	147	0.16867	142	0.43091					146	4.19061	147	0.16157	146	0.91434	146	-0.24966	140	0.41057
149	8.86623	151	3.22523	148	1.70626	148	1.02609	143	-0.21265					147	4.37518	148	0.68696	147	0.51596	147	-0.39126	141	-0.48982
150	9.06057	152	3.20472	149	0.93478	149	0.13156	144	-0.23902					148	4.22967	149	-0.49273	148	0.38586	148	0.39487	142	0.14788
151	9.49416	153	2.33753	150	0.84298	150	-0.15848	145	0.31177					149	3.0744	150	0.97016	149	-1.01715	149	-0.85806	143	-0.09822
152	9.63088	154	2.90687	151	1.3049	151	0.34445	146	-0.48023					150	3.70623	151	-0.04156	150	0.09501	150	-0.58852	144	0.3051
153	9.12209	155	2.91175	152	1.12716	152	-0.11356	147	-0.14136					151	3.65057	152	-0.09625	151	-0.40302	151	-0.73989	145	0.74748
154	9.54885	156	2.56898	153	0.53829	153	-0.54618	148	0.55884					152	3.2619	153	-0.38043	152	-0.28186	152	-1.35024	146	0.41838
155	9.5635	157	2.76624	154	0.46115	154	-0.07743	149	0.11841					153	3.77264	154	0.39301	153	-0.41091	153	-1.50161	147	-0.45271
156	8.73342	158	3.12952	155	0.92013	155	0.23703	150	-0.05445					154	3.9494	155	-0.12652	154	-0.67343	154	-1.0397	148	0.57854
157	9.27444	159	3.06214	156	0.75216	156	-0.05301	151	-0.17847					155	3.73651	156	0.02387	155	-0.19298	155	-0.5104	149	-0.10603
158	9.58498	160	3.34339	157	1.25705	157	0.18624	152	0.05298					156	3.39959	157	-0.48199	156	-0.69992	156	-0.70278	150	0.07463
159	9.64944	161	3.15296	158	0.7922	158	0.42648	153	-0.48706					157	3.34979	158	0.17622	157	-0.75453	157	-1.17446	151	-0.50642
160	9.67483	162	2.6803	159	0.7463	159	0.08956	154	-0.3855					158	3.90057	159	0.45063	158	-0.3883	158	-0.60806	152	-0.75447
161	9.11428	163	2.73206	160	1.38595	160	0.84445	155	-0.10327					159	4.37713	160	0.32758	159	-0.27795	159	-0.52602	153	-0.48005
162	9.81057	164	2.89319	161	0.81564	161	0.05831	156	-0.39624					160	3.54315	161	0.79047	160	0.01598	160	-0.3063	154	-0.86775
163	9.29494	165	2.38343	162	1.03048	162	0.13839	157	-0.20288					161	3.81951	162	-0.27007	161	-0.20288	161	-0.66567	155	-0.59333
164	9.93654	166	3.33069	163	1.00021	163	0.24777	158	-0.20777					162	4.08611	163	0.14301	162	-0.41179	162	-0.3395	156	-0.23298
165	8.7969	167	2.91566	164	0.62326	164	0.02316	159	-0.25171					163	3.40545	164	0.04829	163	-0.4724	163	-0.45669	157	-0.75349
166	9.44729	168	2.71448	165	0.52462	165	-0.0618	160	0.25122					164	3.97674	165	-0.15875	164	-0.63541	164	-0.65591	158	0.07756
167	9.5674	169	2.97327	166	1.33712	166	1.15792	161	-0.56324					165	3.38787	166	-0.2066	165	-0.31109	165	-0.902	159	-0.24275
168	9.07912	170	2.8053	167	1.56955	167	0.45578	162	-0.31421					166	3.19451	167	0.40961	166	0.05018	166	-0.42446	160	-0.11775
169	9.22658	171	3.2555	168	1.2922	168	-0.13407	163	-0.52906					167	3.78045	168	0.21723	167	0.05012	167	-0.57095	161	-0.28865
170	9.36623	172	3.64026	169	0.92892	169	0.07003	164	-0.61109					168	3.87908	169	0.07465	168	-0.22535	168	-0.73013	162	0.02678
171	9.50686	173	2.693	170	0.90255	170	0.23312	165	-0.65503					169	3.58221	170	0.53852	169	-0.61087	169	-0.92056	163	-0.35994
172	9.79006	174	3.14612	171	1.44162	171	0.19699	166	0.01684					170	3.98846	171	0.32368	170	-0.11098	170	-0.05435	164	-0.77009
173	8.80178	175	2.52503	172	1.24044	172	0.22628	167	0.16333					171	3.92401	172	0.95747	171	-0.06018	171	-0.55532	165	-0.92048
174	9.1592	176	3.40003	173	0.81369	173	0.0466	168	-0.43531					172	4.16912	173	-0.1607	172	-0.0408	172	-0.31704	166	-0.39802
175	8.8135	177	2.67542	174	1.11642	174	0.19601	169	-0.4187					173	3.62811	174	0.22504	173	-0.39805	173	-0.36489	167	-0.3238
176	10.1778	178	3.64417	175	0.73458	175	-0.48075	170	0.04419					174	3.67303	175	-0.07671	174	-0.20783	174	-0.45376	168	-0.41072
177	9.2344	179	2.89026	176	1.2297	176	0.45675	171	0.052					175	3.216	176	0.70454	175	-0.4214	175	-1.63442	169	-0.80427
178	9.95998	180	3.06507	177	1.12326	177	-0.31864	172	0.13598					176	4.02947	177	-0.11773	176	-0.28869	176	-0.8102	170	-0.37263
179	9.93166	181	3.55433	178	1.57345	178	0.34542	173	-0.56128					177	3.23651	178	0.85004	177	0.04534	177	-0.48403	171	-0.32087
180	9.28127	182	2.65198	179	1.2258	179	0.52999	174	0.08325					178	3.86346	179	0.50434	178	0.23954	178	-0.49282	172	-0.05427
181	9.87893	183	3.26624	180	0.98947	180	0.15207	175	-0.66187					179	3.87713	180	0.75434	179	0.01102	179	-0.50845	173	-0.79646
182	9.31252	184	2.83069	181	1.51486	181	0.34445	176	0.21899					180	3.49627	181	0.56977	180	-0.30519	180	-0.76821	174	0.03362
183	9.83889	185	2.20862	182	0.80099	182	-0.34696	177	-0.40698					181	3.57342	182	-0.14312	181	0.46507	181	-0.05044	175	-1.12947
184	9.73342	186	2.58655	183	1.19064	183	0.74191	178	0.33716					182	3.85076	183	0.43305	182	-0.27601	182	-0.77798	176	-0.73494
185	9.53225	187	3.26819	184	1.26583	184	0.33859	179	0.22778					183	4.18279	184	0.32075	183	-0.26432	183	-0.15005	177	-0.77693
186	9.7549	188	2.50355	185	0.91232	185	-0.4993	180	0.52954					184	4.12029	185	0.30805	184	-0.12261	184	-0.59243	178	-0.41365
187	9.75002	189	2.85609	186	0.63204	186	0.24874	181	0.1272					185	4.37811	186	0.81879	185	0.26191	185	-0.6227	179	-0.61482
188	9.44826	190	3.23792	187	1.66818	187	0.3171	182	-0.38062					186	3.68768	187	0.31977	186	-0.28378	186	-0.37564	180	-0.20076
189	9.19826	191	2.39026	188	0.97872	188	0.13644	183	0.20923					187	4.11834	188	0.3686	187	0.17902	187	-0.67251	181	-0.13728
190	9.52346	192	2.61487	189	1.24533	189	-0.24149	184	-0.42456					188	4.02166	189	0.51704	188	-0.37653	188	-0.24477	182	-0.79451
191	9.24123	193	2.84437	190	1.26681	190	0.47921	185	-0.23706					189	4.03533	190	0.98774	189	0.30496	189	-0.36196	183	-0.08064
192	9.62502	194	2.74866	191	0.71896	191	-0.11161	186	-0.23316					190	4.11053	191	0.18696	190	-0.06125	190	-0.34048	184	-0.68904
193	9.73342	195	2.39222	192	1.03927	192	0.02218	187	-0.03198					191	3.72869	192	-0.09918	191	-0.11389	191	-0.37856	185	-0.24763
194	9.75686	196	2.61097	193	1.1008	193	0.17648	188	-0.45191					192	4.21014	193	0.27778	192	0.05987	192	-0.02798	186	-0.44099
195	9.51174	197	2.89319	194	0.95724	194	0.1091	189	-0.20386					193	4.12811	194	0.63715	193	-0.15584	193	-0.34146	187	-0.8238
196	9.44338	198	3.06702	195	0.71798	195	0.02999	190	0.14184					194	3.88104	195	0.40668	194	-0.25752	194	-0.25259	188	-1.03279
197	9.86526	199	2.92542	196	0.88497	196	0.13058	191	-0.32593					195	4.04412	196	0.21723	195	0.24441	195	-0.86099	189	-0.09919
198	9.43069	200	3.16663	197	1.38497	197	0.5505	192	-0.47534					196	3.80291	197	0.33247	196	-0.21146	196	-0.27212	190	-0.61091
199	9.53713	201	2.64515	198	1.19259	198	0.14425	193	-0.50562					197	4.0744	198	0.65082	197	0.12538	197	-0.13345	191	-0.28767
200	10.1543	202	3.1598	199	1.00119	199	0.01535	194	-0.00269					198	4.41912	199	-0.17535	198	0.34204	198	-0.50259	192	-0.53377
201	9.5674	203	2.81605	200	1.52365	200	0.03097	195	-0.78394					199	3.98651	200	0.66938	199	0.351	199	-0.29556	193	-0.42341
202	10.0342	204	3.20276	201	0.52169	201	-0.21512	196	-0.01441					200	4.66326	201	0.14399	200	0.27654	200	-0.7936	194	0.11565
203	9.11526	205	3.41175	202	1.63595	202	0.4255	197	0.32739					201	3.91912	202	0.68891	201	-0.33348	201	-0.81314	195	-0.70955
204	9.81838	206	3.38538	203	0.94845	203	-0.08329	198	-0.07105					202	4.47576	203	0.54047	202	-0.17162	202	0.00718	196	0.04729
205	10.0137	207	3.83655	204	1.05587	204	0.34738	199	-0.45093					203	3.54803	204	0.73579	203	-0.20771	203	-0.527	197	-0.35505
206	10.0264	208	3.17151	205	1.509	205	0.24093	200	-0.40601					204	4.30096	205	1.02094	204	-0.26221	204	-0.27603	198	-0.15876
207	10.8428	209	3.56409	206	1.49533	206	0.28585	201	-0.53296					205	4.50018	206	0.34516	205	0.36936	205	-0.45962	199	-0.32478
208	9.82619	210	3.45374	207	1.50607	207	0.75949	202	0.27466					206	3.98846	207	1.00434	206	0.04924	206	-0.57876	200	-0.41169
209	9.98537	211	3.17444	208	1.39767	208	-0.20047	203	-0.11499					207	4.86639	208	0.83344	207	-0.07003	207	0.15952	201	-0.74665
210	9.57229	212	3.29456	209	1.33029	209	0.52023	204	0.27856					208	4.05486	209	1.11958	208	0.31479	208	-0.53286	202	0.20647
211	10.2471	213	3.25648	210	0.91622	210	0.52316	205	0.31079					209	4.25408	210	0.10981	209	-0.3249	209	-0.09927	203	-0.24861
212	10.0352	214	3.9762	211	0.86935	211	0.18429	206	-0.36109					210	3.69549	211	-0.10601	210	0.06273	210	-0.29263	204	-0.11775
213	9.83108	215	3.60999	212	1.48654	212	0.57003	207	0.37427					211	4.11443	212	0.65473	211	-0.57372	211	-0.58267	205	0.16057
214	10.4151	216	3.67444	213	1.52072	213	0.18038	208	0.052					212	4.31951	213	0.51215	212	0.22491	212	-0.20962	206	-0.64412
215	9.90627	217	2.73109	214	1.66037	214	0.69406	209	0.85669					213	4.11639	214	0.82661	213	-0.07972	213	-0.75747	207	0.14006
216	9.84572	218	2.8639	215	1.52462	215	0.48605	210	-0.07886					214	4.21893	215	0.46918	214	0.08914	214	-0.34829	208	-0.5406
217	9.90529	219	3.00257	216	1.3049	216	0.36691	211	0.21313					215	4.62615	216	0.85786	215	-0.00257	215	0.10874	209	0.31292
218	10.1358	220	2.73304	217	0.93185	217	-0.1829	212	0.14868					216	4.22186	217	0.30122	216	0.0287	216	0.08042	210	-0.52302
219	9.68557	221	3.35609	218	1.15451	218	0.6755	213	0.13696					217	4.74627	218	0.4809	217	0.13897	217	-0.15298	211	-0.65095
220	9.65334	222	2.93714	219	0.84591	219	-0.09305	214	0.25708					218	4.27752	219	0.3686	218	0.22978	218	0.06382	212	-0.19978
221	9.61623	223	2.87269	220	0.45919	220	0.13058	215	0.45727					219	4.13006	220	0.64497	219	-0.19298	219	-0.57778	213	-0.46736
222	10.0313	224	2.67151	221	1.42501	221	0.11398	216	-0.04077					220	4.91522	221	0.03852	220	-0.14612	220	0.16148	214	-0.47615
223	9.67971	225	3.23109	222	0.88302	222	0.0173	217	-0.16382					221	3.841	222	0.0561	221	-0.28695	221	-0.36196	215	-0.22126
224	9.7051	226	3.22132	223	0.96994	223	-0.16337	218	-0.11304					222	4.32147	223	0.19184	222	-0.85413	222	-0.75649	216	-0.33455
225	9.81447	227	3.41468	224	1.08517	224	-0.2659	219	-0.19995					223	3.94451	224	0.32465	223	-0.70565	223	-0.88149	217	0.07659
226	10.2676	228	3.32191	225	0.96798	225	0.23703	220	-0.30445					224	4.13787	225	0.69184	224	0.0237	224	-0.71157	218	-0.43513
227	10.0381	229	3.51429	226	0.98751	226	0.3757	221	-0.32007					225	4.13006	226	0.78071	225	-0.82376	225	-0.78677	219	-0.49275
228	9.99611	230	3.14808	227	0.92404	227	0.71457	222	-0.24585					226	4.97772	227	0.33442	226	-0.16573	226	-0.03091	220	0.18206
229	10.1983	231	2.74476	228	0.98068	228	0.37082	223	-0.35913					227	4.06951	228	0.29047	227	-0.37756	227	-0.6852	221	-0.74373
230	10.374	232	3.67542	229	1.6965	229	0.51535	224	-0.1814					228	4.61736	229	0.63618	228	-0.28869	228	-0.7145	222	-0.23591
231	9.93752	233	3.47718	230	0.99337	230	0.56613	225	-0.30542					229	4.32147	230	0.27582	229	-0.1072	229	-0.45474	223	-0.93708
232	10.8115	234	2.60023	231	1.29904	231	0.26339	226	0.03637					230	4.52947	231	0.07563	230	-0.13434	230	-0.13442	224	-0.43611
233	10.7324	235	3.62659	232	2.13693	232	0.3298	227	-0.44605					231	4.18572	232	0.44672	231	-0.03967	231	-0.37075	225	-0.64705
234	9.96779	236	3.15394	233	1.72189	233	0.69699	228	-0.25659					232	4.36053	233	0.83637	232	-0.02011	232	-0.52407	226	-0.44978
235	10.9248	237	3.37464	234	1.3879	234	-0.30594	229	0.13794					233	4.88201	234	0.33051	233	0.26777	233	0.08042	227	-0.32576
236	10.4405	238	4.12269	235	1.79025	235	1.22042	230	-0.36597					234	4.15545	235	1.36274	234	-0.42616	234	-0.95962	228	-0.63142
237	10.3584	239		236	1.57345	236	0.45773	231	-0.50074					235	5.48651	236	1.06586	235	0.99925	235	0.64097	229	0.1176
238	10.4053	240		237	1.77951	237	0.2673	232	-0.04175					236	4.6701	237	0.83637	236	0.60386	236	-0.09731	230	-0.41853
239		241		238	2.03537	238	0.8005	233	0.40845					237	4.40643	238		237		237	-0.52895	231	-0.56306
240		242		239		239		234	-0.67945					238		239		238		238		232	-0.43416
241		243	3.95667	240		240		235	0.26391					239		240		239		239		233	-0.00349
242		244	3.79554	241		241		236	0.54516					240		241		240		240		234	-0.86873
243	9.3467	245	3.33265	242		242		237	-0.03101					241		242		241		241		235	0.52385
244	9.57033	246	3.32776	243	1.42208	243	0.68722	238	0.56469					242		243	1.75336	242	-0.21535	242		236	0.47307
245	8.81838	247	3.81312	244	1.66427	244	0.45382	239						243	4.98358	244	1.03364	243	0.38214	243	0.16636	237	-0.49177
246	8.61819	248	3.69593	245	1.52951	245	0.25167	240						244	5.02166	245	1.66547	244	0.15285	244	-0.20181	238
247	8.72072	249	3.47132	246	1.37716	246	0.87179	241						245	5.01776	246	1.50239	245	0.92704	245	0.35093	239
[truncated: 1,447 more rows]

## Sheet: Figure 2
Figure 2a												Figure 2b		MFI					MFI					Figure 2c		Z-score					Z-score
		Myotis myotis IgG (MFI)					Homo sapiens IgG (MFI)							22°C					42°C							22°C					42°C
	protein	22 °C	42 °C			protein	22 °C	42 °C					protein	H.sapiens	M. myotis			protein	H.sapiens	M. myotis					protein	H.sapiens	M. myotis			protein	H.sapiens	M. myotis
	JUN	20.705	46.45			JUN	22.435	0					JUN	22.435	20.705			JUN	0	46.45					JUN	-0.108524	-0.10597			JUN	-0.35709	-0.584337
	NOV	25.0075	177.215			NOV	25.06	34.7625					NOV	25.06	25.0075			NOV	34.7625	177.215					NOV	-0.075538	-0.0784795			NOV	-0.21361	-0.422058
	A0A087WT11	24.86	428.645			A0A087WT11	23.845	61.34					A0A087WT11	23.845	24.86			A0A087WT11	61.34	428.645					A0A087WT11	-0.090806	-0.079422			A0A087WT11	-0.103914	-0.110035
	A0A096LNS0	20.335	85.365			A0A096LNS0	18.225	49.73					A0A096LNS0	18.225	20.335			A0A096LNS0	49.73	85.365					A0A096LNS0	-0.161428	-0.108334			A0A096LNS0	-0.151833	-0.536043
	A0a0r4j020	27.78	506.205			A0a0r4j020	23.115	45.11					A0a0r4j020	23.115	27.78			A0a0r4j020	45.11	506.205					A0a0r4j020	-0.0999793	-0.0607648			A0a0r4j020	-0.170902	-0.0137832
	A0jns7	123.25	1605.2			A0jns7	87.13	294.57					A0jns7	87.13	123.25			A0jns7	294.57	1605.2					A0jns7	0.704447	0.549236			A0jns7	0.858725	1.35006
	A1BG	46.52	814.74			A1BG	22.42	51.115					A1BG	22.42	46.52			A1BG	51.115	814.74					A1BG	-0.108713	0.0589734			A1BG	-0.146117	0.369107
	A1CF	33.61	1539.88			A1CF	30.005	181.065					A1CF	30.005	33.61			A1CF	181.065	1539.88					A1CF	-0.0133981	-0.0235143			A1CF	0.390242	1.269
	A2aik5	23.405	73.835			A2aik5	22.29	42.92					A2aik5	22.29	23.405			A2aik5	42.92	73.835					A2aik5	-0.110346	-0.0887186			A2aik5	-0.179941	-0.550352
	A2M	21.355	229.42			A2M	22.055	53.845					A2M	22.055	21.355			A2M	53.845	229.42					A2M	-0.113299	-0.101817			A2M	-0.134849	-0.357272
	A2ML1	28.1575	1261.23			A2ML1	25.9975	401.36					A2ML1	25.9975	28.1575			A2ML1	401.36	1261.23					A2ML1	-0.0637572	-0.0583528			A2ML1	1.29949	0.923199
	A4GALT	25.615	292.625			A4GALT	25.01	34.075					A4GALT	25.01	25.615			A4GALT	34.075	292.625					A4GALT	-0.0761663	-0.0745979			A4GALT	-0.216448	-0.278835
	A4GNT	27.835	322.755			A4GNT	30.905	65.98					A4GNT	30.905	27.835			A4GNT	65.98	322.755					A4GNT	-0.0020885	-0.0604134			A4GNT	-0.0847624	-0.241444
	AAAS	21.185	56.745			AAAS	23.425	33.56					AAAS	23.425	21.185			AAAS	33.56	56.745					AAAS	-0.0960838	-0.102903			AAAS	-0.218573	-0.571561
	AACS	22.815	270.618			AACS	23.8425	52.985					AACS	23.8425	22.815			AACS	52.985	270.618					AACS	-0.0908374	-0.0924884			AACS	-0.138398	-0.306146
	AADAC	24.9825	85.0275			AADAC	24.205	31.235					AADAC	24.205	24.9825			AADAC	31.235	85.0275					AADAC	-0.0862821	-0.0786393			AADAC	-0.22817	-0.536462
	AADACL2	27.04	552.75			AADACL2	26.36	43.665					AADACL2	26.36	27.04			AADACL2	43.665	552.75					AADACL2	-0.0592019	-0.065493			AADACL2	-0.176866	0.0439789
	AADAT	31.125	274.9			AADAT	30.445	142.35					AADAT	30.445	31.125			AADAT	142.35	274.9					AADAT	-0.007869	-0.0393921			AADAT	0.230449	-0.300831
	AAGAB	32.785	1474.23			AAGAB	34.325	102.81					AAGAB	34.325	32.785			AAGAB	102.81	1474.23					AAGAB	0.0408879	-0.0287856			AAGAB	0.0672506	1.18754
	AAK1	34.175	1020.7			AAK1	30.325	150.235					AAK1	30.325	34.175			AAK1	150.235	1020.7					AAK1	-0.0093769	-0.0199043			AAK1	0.262994	0.624696
	AAK1_frag	480.665	6575.72			AAK1_frag	42.625	452.285					AAK1_frag	42.625	480.665			AAK1_frag	452.285	6575.72					AAK1_frag	0.145188	2.83292			AAK1_frag	1.50968	7.51845
	AAMDC	34.36	748.678			AAMDC	30.6575	50.4675					AAMDC	30.6575	34.36			AAMDC	50.4675	748.678					AAMDC	-0.0051986	-0.0187222			AAMDC	-0.148789	0.287124
	AAMP	30.645	920.938			AAMP	28.2925	56.795					AAMP	28.2925	30.645			AAMP	56.795	920.938					AAMP	-0.0349177	-0.042459			AAMP	-0.122673	0.500898
	AANAT	32.745	503.86			AANAT	30.84	76.05					AANAT	30.84	32.745			AANAT	76.05	503.86					AANAT	-0.0029053	-0.0290412			AANAT	-0.0431993	-0.0166933
	AAR2	27.585	362.47			AAR2	25.85	41.36					AAR2	25.85	27.585			AAR2	41.36	362.47					AAR2	-0.0656107	-0.0620107			AAR2	-0.18638	-0.192158
	AARS	25.035	19.755			AARS	23.405	47.91					AARS	23.405	25.035			AARS	47.91	19.755					AARS	-0.0963351	-0.0783038			AARS	-0.159345	-0.617465
	AARSD1	53.49	1779.64			AARSD1	43	362.85					AARSD1	43	53.49			AARSD1	362.85	1779.64					AARSD1	0.1499	0.103508			AARSD1	1.14055	1.56655
	AASDHPPT	158.68	2020.13			AASDHPPT	170.22	91.325					AASDHPPT	170.22	158.68			AASDHPPT	91.325	2020.13					AASDHPPT	1.74857	0.775614			AASDHPPT	0.0198471	1.86499
	AATF	43.955	765.675			AATF	28.065	54.265					AATF	28.065	43.955			AATF	54.265	765.675					AATF	-0.0377765	0.0425845			AATF	-0.133115	0.308218
	AATK	21.2	77.86			AATK	20.02	43.725					AATK	20.02	21.2			AATK	43.725	77.86					AATK	-0.138872	-0.102807			AATK	-0.176618	-0.545357
	AB937783.1_frag	27.955	598.665			AB937783.1_frag	25.435	9.515					AB937783.1_frag	25.435	27.955			AB937783.1_frag	9.515	598.665					AB937783.1_frag	-0.0708257	-0.0596466			AB937783.1_frag	-0.317817	0.100959
	ABAT	25.195	184.795			ABAT	23.9825	36.7175					ABAT	23.9825	25.195			ABAT	36.7175	184.795					ABAT	-0.0890781	-0.0772815			ABAT	-0.205541	-0.412651
	ABCA10	17.785	72.28			ABCA10	18.53	48.945					ABCA10	18.53	17.785			ABCA10	48.945	72.28					ABCA10	-0.157595	-0.124627			ABCA10	-0.155073	-0.552282
	ABCA12	19.3	36.165			ABCA12	18.91	43.955					ABCA12	18.91	19.3			ABCA12	43.955	36.165					ABCA12	-0.15282	-0.114947			ABCA12	-0.175669	-0.5971
	ABCA2	30.5275	621.528			ABCA2	28	92.295					ABCA2	28	30.5275			ABCA2	92.295	621.528					ABCA2	-0.0385934	-0.0432098			ABCA2	0.0238507	0.129331
	ABCA4	23.245	100.11			ABCA4	20.625	49.425					ABCA4	20.625	23.245			ABCA4	49.425	100.11					ABCA4	-0.131269	-0.0897409			ABCA4	-0.153092	-0.517745
	ABCA6	23.92	66			ABCA6	23.04	42.6125					ABCA6	23.04	23.92			ABCA6	42.6125	66					ABCA6	-0.100922	-0.085428			ABCA6	-0.18121	-0.560075
	ABCA7	29.585	1049.72			ABCA7	26.615	76.09					ABCA7	26.615	29.585			ABCA7	76.09	1049.72					ABCA7	-0.0559976	-0.0492318			ABCA7	-0.0430342	0.660722
	ABCA8	31.415	582.63			ABCA8	28.31	4.64					ABCA8	28.31	31.415			ABCA8	4.64	582.63					ABCA8	-0.0346978	-0.0375391			ABCA8	-0.337938	0.0810598
	ABCA9	27.925	107.95			ABCA9	25.57	70.075					ABCA9	25.57	27.925			ABCA9	70.075	107.95					ABCA9	-0.0691293	-0.0598383			ABCA9	-0.0678606	-0.508015
	ABCB5	19.495	95.205			ABCB5	17.82	105.645					ABCB5	17.82	19.495			ABCB5	105.645	95.205					ABCB5	-0.166517	-0.113701			ABCB5	0.0789518	-0.523832
	ABCB6	25.775	396.44			ABCB6	22.62	55.045					ABCB6	22.62	25.775			ABCB6	55.045	396.44					ABCB6	-0.1062	-0.0735756			ABCB6	-0.129896	-0.150001
	ABCB7	24.69	0			ABCB7	24.64	51.29					ABCB7	24.64	24.69			ABCB7	51.29	0					ABCB7	-0.0808158	-0.0805082			ABCB7	-0.145394	-0.641981
	ABCB9	26.335	49.47			ABCB9	24.815	29.835					ABCB9	24.815	26.335			ABCB9	29.835	49.47					ABCB9	-0.0786167	-0.0699975			ABCB9	-0.233948	-0.580589
	ABCC1	20.87	80.72			ABCC1	18.685	116.065					ABCC1	18.685	20.87			ABCC1	116.065	80.72					ABCC1	-0.155648	-0.104916			ABCC1	0.12196	-0.541808
	ABCC10	21.79	69.995			ABCC10	22.18	54.22					ABCC10	22.18	21.79			ABCC10	54.22	69.995					ABCC10	-0.111729	-0.0990376			ABCC10	-0.133301	-0.555117
	ABCC10_frag	29.88	552.33			ABCC10_frag	28.49	52.635					ABCC10_frag	28.49	29.88			ABCC10_frag	52.635	552.33					ABCC10_frag	-0.0324359	-0.0473469			ABCC10_frag	-0.139843	0.0434577
	ABCC11	21.42	53.785			ABCC11	21.48	56.4					ABCC11	21.48	21.42			ABCC11	56.4	53.785					ABCC11	-0.120525	-0.101402			ABCC11	-0.124303	-0.575234
	ABCC12	20.45	72.495			ABCC12	18.895	45.29					ABCC12	18.895	20.45			ABCC12	45.29	72.495					ABCC12	-0.153009	-0.107599			ABCC12	-0.170159	-0.552015
	ABCC13	23.43	173.96			ABCC13	25.58	41.905					ABCC13	25.58	23.43			ABCC13	41.905	173.96					ABCC13	-0.0690036	-0.0885589			ABCC13	-0.18413	-0.426097
	ABCC4	23.1	40.715			ABCC4	24.31	30.72					ABCC4	24.31	23.1			ABCC4	30.72	40.715					ABCC4	-0.0849627	-0.0906674			ABCC4	-0.230295	-0.591454
	ABCC5	22.69	26.685			ABCC5	24.1	0.565					ABCC5	24.1	22.69			ABCC5	0.565	26.685					ABCC5	-0.0876016	-0.0932871			ABCC5	-0.354758	-0.608865
	ABCC6	24.365	34.53			ABCC6	25.67	13.665					ABCC6	25.67	24.365			ABCC6	13.665	34.53					ABCC6	-0.0678726	-0.0825847			ABCC6	-0.300689	-0.599129
	ABCC8	19.47	87.625			ABCC8	19.92	46.205					ABCC8	19.92	19.47			ABCC8	46.205	87.625					ABCC8	-0.140128	-0.113861			ABCC8	-0.166382	-0.533239
	ABCC9	24.165	45.46			ABCC9	23.65	31.145					ABCC9	23.65	24.165			ABCC9	31.145	45.46					ABCC9	-0.0932564	-0.0838626			ABCC9	-0.228541	-0.585565
	ABCD1	26.11	258.345			ABCD1	26.24	0					ABCD1	26.24	26.11			ABCD1	0	258.345					ABCD1	-0.0607099	-0.0714352			ABCD1	-0.35709	-0.321376
	ABCD3	18.805	55.535			ABCD3	23.145	57.11					ABCD3	23.145	18.805			ABCD3	57.11	55.535					ABCD3	-0.0996023	-0.11811			ABCD3	-0.121373	-0.573062
	ABCD4	26.39	6.91			ABCD4	25.88	65.56					ABCD4	25.88	26.39			ABCD4	65.56	6.91					ABCD4	-0.0652337	-0.0696461			ABCD4	-0.0864959	-0.633406
	ABCE1	29.43	879.555			ABCE1	29.57	56.12					ABCE1	29.57	29.43			ABCE1	56.12	879.555					ABCE1	-0.0188644	-0.0502222			ABCE1	-0.125459	0.449542
	ABCF1	40.345	227.29			ABCF1	32.235	37.73					ABCF1	32.235	40.345			ABCF1	37.73	227.29					ABCF1	0.0146246	0.0195186			ABCF1	-0.201362	-0.359915
	ABCF2	26.865	523.66			ABCF2	27.775	39.875					ABCF2	27.775	26.865			ABCF2	39.875	523.66					ABCF2	-0.0414208	-0.0666111			ABCF2	-0.192509	0.00787834
	ABCF3	27.49	1002.71			ABCF3	27.56	60.79					ABCF3	27.56	27.49			ABCF3	60.79	1002.71					ABCF3	-0.0441225	-0.0626177			ABCF3	-0.106184	0.602371
	ABCG1	20.4	49.21			ABCG1	23.2	34.28					ABCG1	23.2	20.4			ABCG1	34.28	49.21					ABCG1	-0.0989112	-0.107919			ABCG1	-0.215602	-0.580912
	ABCG2	22.475	47.49			ABCG2	24.315	35.785					ABCG2	24.315	22.475			ABCG2	35.785	47.49					ABCG2	-0.0848998	-0.0946608			ABCG2	-0.20939	-0.583046
	ABCG8	21.44	94.275			ABCG8	18.81	48.055					ABCG8	18.81	21.44			ABCG8	48.055	94.275					ABCG8	-0.154077	-0.101274			ABCG8	-0.158746	-0.524986
	ABHD1	24.75	69.225			ABHD1	26.635	36.22					ABHD1	26.635	24.75			ABHD1	36.22	69.225					ABHD1	-0.0557462	-0.0801248			ABHD1	-0.207594	-0.556073
	ABHD10	31.925	292.88			ABHD10	28.795	40.48					ABHD10	28.795	31.925			ABHD10	40.48	292.88					ABHD10	-0.0286032	-0.0342805			ABHD10	-0.190012	-0.278518
	ABHD11	24.85	167.06			ABHD11	25.9625	35.07					ABHD11	25.9625	24.85			ABHD11	35.07	167.06					ABHD11	-0.064197	-0.0794859			ABHD11	-0.212341	-0.43466
	ABHD12	22.83	182.555			ABHD12	24.035	39.495					ABHD12	24.035	22.83			ABHD12	39.495	182.555					ABHD12	-0.0884184	-0.0923925			ABHD12	-0.194077	-0.415431
	ABHD12B	23.9625	261.315			ABHD12B	24.205	52.23					ABHD12B	24.205	23.9625			ABHD12B	52.23	261.315					ABHD12B	-0.0862821	-0.0851565			ABHD12B	-0.141514	-0.31769
	ABHD13	22.3267	106.657			ABHD13	24.8667	40.0817					ABHD13	24.8667	22.3267			ABHD13	40.0817	106.657					ABHD13	-0.0779675	-0.0956086			ABHD13	-0.191656	-0.509621
	ABHD14A	29.425	561.03			ABHD14A	28.38	0					ABHD14A	28.38	29.425			ABHD14A	0	561.03					ABHD14A	-0.0338182	-0.0502541			ABHD14A	-0.35709	0.0542543
	ABHD14B	40.735	2176.47			ABHD14B	37.235	189.59					ABHD14B	37.235	40.735			ABHD14B	189.59	2176.47					ABHD14B	0.0774556	0.0220105			ABHD14B	0.425428	2.059
	ABHD15	22.64	87.99			ABHD15	19.93	47.08					ABHD15	19.93	22.64			ABHD15	47.08	87.99					ABHD15	-0.140003	-0.0936065			ABHD15	-0.162771	-0.532786
	ABHD16A	29.435	1186.15			ABHD16A	286.505	1203.61					ABHD16A	286.505	29.435			ABHD16A	1203.61	1186.15					ABHD16A	3.20984	-0.0501902			ABHD16A	4.6107	0.830031
	ABHD16B	26.8075	589.283			ABHD16B	23.0325	52.0175					ABHD16B	23.0325	26.8075			ABHD16B	52.0175	589.283					ABHD16B	-0.101016	-0.0669785			ABHD16B	-0.142392	0.0893155
	ABHD17A	29.4163	460.896			ABHD17A	26.5862	32.86					ABHD17A	26.5862	29.4163			ABHD17A	32.86	460.896					ABHD17A	-0.0563588	-0.05031			ABHD17A	-0.221463	-0.0700111
	ABHD17B	27.475	613.865			ABHD17B	27.27	0					ABHD17B	27.27	27.475			ABHD17B	0	613.865					ABHD17B	-0.0477667	-0.0627136			ABHD17B	-0.35709	0.119822
	ABHD18	27.28	371.53			ABHD18	23.1025	69.02					ABHD18	23.1025	27.28			ABHD18	69.02	371.53					ABHD18	-0.100136	-0.0639595			ABHD18	-0.072215	-0.180914
	ABHD2	27.58	607.735			ABHD2	25.765	59.105					ABHD2	25.765	27.58			ABHD2	59.105	607.735					ABHD2	-0.0666788	-0.0620427			ABHD2	-0.113138	0.112215
	ABHD3	25.665	439.56			ABHD3	25.58	64.975					ABHD3	25.58	25.665			ABHD3	64.975	439.56					ABHD3	-0.0690036	-0.0742785			ABHD3	-0.0889105	-0.0964893
	ABHD4	32.24	1035.05			ABHD4	37.09	120.06					ABHD4	37.09	32.24			ABHD4	120.06	1035.05					ABHD4	0.0756335	-0.0322679			ABHD4	0.138449	0.642511
	ABHD5	37.115	1282.34			ABHD5	42.855	377.93					ABHD5	42.855	37.115			ABHD5	377.93	1282.34					ABHD5	0.148078	-0.0011193			ABHD5	1.20279	0.94939
	ABHD6	27.985	300.575			ABHD6	27.83	57.925					ABHD6	27.83	27.985			ABHD6	57.925	300.575					ABHD6	-0.0407296	-0.0594549			ABHD6	-0.118009	-0.268969
	ABHD8	23.73	430.34			ABHD8	25.685	44.09					ABHD8	25.685	23.73			ABHD8	44.09	430.34					ABHD8	-0.0676841	-0.086642			ABHD8	-0.175112	-0.107931
	ABI1	29.815	622.205			ABI1	28.68	108.34					ABI1	28.68	29.815			ABI1	108.34	622.205					ABI1	-0.0300483	-0.0477623			ABI1	0.0900752	0.130172
	ABI2	27.625	53.58			ABI2	27.905	50.395					ABI2	27.905	27.625			ABI2	50.395	53.58					ABI2	-0.0397871	-0.0617551			ABI2	-0.149088	-0.575488
	ABI3	103.355	1547.1			ABI3	41.71	165.45					ABI3	41.71	103.355			ABI3	165.45	1547.1					ABI3	0.133689	0.422118			ABI3	0.325792	1.27796
	ABI3BP	29.625	617.775			ABI3BP	25.375	878.625					ABI3BP	25.375	29.625			ABI3BP	878.625	617.775					ABI3BP	-0.0715797	-0.0489763			ABI3BP	3.26937	0.124675
	ABL2	28.61	1335.68			ABL2	24.695	64.08					ABL2	24.695	28.61			ABL2	64.08	1335.68					ABL2	-0.0801247	-0.0554615			ABL2	-0.0926045	1.01559
	ABLIM1	30.28	767.15			ABLIM1	30.38	70.635					ABLIM1	30.38	30.28			ABLIM1	70.635	767.15					ABLIM1	-0.0086858	-0.0447912			ABLIM1	-0.0655492	0.310048
	ABLIM2	25.735	402.425			ABLIM2	25.23	61.395					ABLIM2	25.23	25.735			ABLIM2	61.395	402.425					ABLIM2	-0.0734018	-0.0738312			ABLIM2	-0.103687	-0.142574
	ABLIM3	29	522.817			ABLIM3	26.905	58.5475					ABLIM3	26.905	29			ABLIM3	58.5475	522.817					ABLIM3	-0.0523534	-0.0529697			ABLIM3	-0.11544	0.0068328
	ABO	22.355	205.97			ABO	22.305	52.77					ABO	22.305	22.355			ABO	52.77	205.97					ABO	-0.110158	-0.0954275			ABO	-0.139286	-0.386373
	ABR	41.285	2566.87			ABR	30.555	115.942					ABR	30.555	41.285			ABR	115.942	2566.87					ABR	-0.0064867	0.0255247			ABR	0.121454	2.54349
	ABRA	23.59	126.885			ABRA	20.795	51.905					ABRA	20.795	23.59			ABRA	51.905	126.885					ABRA	-0.129133	-0.0875366			ABRA	-0.142856	-0.484517
	ABRACL	85.6975	780.553			ABRACL	72.4975	163.708					ABRACL	72.4975	85.6975			ABRACL	163.708	780.553					ABRACL	0.520572	0.309296			ABRACL	0.3186	0.326681
	ABT1	30.535	438.99			ABT1	23.93	73.515					ABT1	23.93	30.535			ABT1	73.515	438.99					ABT1	-0.0897378	-0.0431619			ABT1	-0.0536623	-0.0971967
	ABTB1	27.485	879.113			ABTB1	28.075	71.4783					ABTB1	28.075	27.485			ABTB1	71.4783	879.113					ABTB1	-0.0376509	-0.0626497			ABTB1	-0.0620685	0.448994
	ABTB2	32.16	1528.93			ABTB2	28.205	88					ABTB2	28.205	32.16			ABTB2	88	1528.93					ABTB2	-0.0360173	-0.032779			ABTB2	0.00612344	1.25542
	AC008382.6_frag	23.955	330.165			AC008382.6_frag	23.845	42.39					AC008382.6_frag	23.845	23.955			AC008382.6_frag	42.39	330.165					AC008382.6_frag	-0.090806	-0.0852044			AC008382.6_frag	-0.182128	-0.232248
	AC008733.9_frag	31.51	508.755			AC008733.9_frag	28.86	54.4					AC008733.9_frag	28.86	31.51			AC008733.9_frag	54.4	508.755					AC008733.9_frag	-0.0277864	-0.0369321			AC008733.9_frag	-0.132558	-0.0106187
	AC011504.3_frag	26.305	170.26			AC011504.3_frag	26.05	41.015					AC011504.3_frag	26.05	26.305			AC011504.3_frag	41.015	170.26					AC011504.3_frag	-0.0630975	-0.0701892			AC011504.3_frag	-0.187804	-0.430689
	AC013402.2_frag	24.175	26.795			AC013402.2_frag	24.31	34.095					AC013402.2_frag	24.31	24.175			AC013402.2_frag	34.095	26.795					AC013402.2_frag	-0.0849627	-0.0837987			AC013402.2_frag	-0.216365	-0.608728
	AC017104.8_frag	25.115	360.215			AC017104.8_frag	24.75	4.56					AC017104.8_frag	24.75	25.115			AC017104.8_frag	4.56	360.215					AC017104.8_frag	-0.0794335	-0.0777927			AC017104.8_frag	-0.338269	-0.194956
	AC018359.1_frag	29.36	1114.2			AC018359.1_frag	28.35	52.125					AC018359.1_frag	28.35	29.36			AC018359.1_frag	52.125	1114.2					AC018359.1_frag	-0.0341952	-0.0506695			AC018359.1_frag	-0.141948	0.740735
	AC025171.8_frag	32.785	664.995			AC025171.8_frag	24.995	44.47					AC025171.8_frag	24.995	32.785			AC025171.8_frag	44.47	664.995					AC025171.8_frag	-0.0763548	-0.0287856			AC025171.8_frag	-0.173543	0.183274
	AC048382.7_frag	25.28	262.775			AC048382.7_frag	27.33	41.62					AC048382.7_frag	27.33	25.28			AC048382.7_frag	41.62	262.775					AC048382.7_frag	-0.0470127	-0.0767384			AC048382.7_frag	-0.185306	-0.315879
	AC074325.7_frag	28.12	636.375			AC074325.7_frag	31.505	49.75					AC074325.7_frag	31.505	28.12			AC074325.7_frag	49.75	636.375					AC074325.7_frag	0.00545122	-0.0585924			AC074325.7_frag	-0.151751	0.147757
	AC090195.5_frag	18.69	31.835			AC090195.5_frag	19.74	30.08					AC090195.5_frag	19.74	18.69			AC090195.5_frag	30.08	31.835					AC090195.5_frag	-0.14239	-0.118845			AC090195.5_frag	-0.232937	-0.602474
	AC092535.3_frag	22.685	282.03			AC092535.3_frag	23.94	8.285					AC092535.3_frag	23.94	22.685			AC092535.3_frag	8.285	282.03					AC092535.3_frag	-0.0896122	-0.093319			AC092535.3_frag	-0.322894	-0.291983
	AC093668.4_frag	25.9	420.005			AC093668.4_frag	26.12	11.47					AC093668.4_frag	26.12	25.9			AC093668.4_frag	11.47	420.005					AC093668.4_frag	-0.0622178	-0.0727769			AC093668.4_frag	-0.309748	-0.120757
	AC096559.1_frag	22.965	242.51			AC096559.1_frag	26.51	44.035					AC096559.1_frag	26.51	22.965			AC096559.1_frag	44.035	242.51					AC096559.1_frag	-0.057317	-0.09153			AC096559.1_frag	-0.175339	-0.341027
	AC100793.2_frag	26.38	536.87			AC100793.2_frag	22.66	48.89					AC100793.2_frag	22.66	26.38			AC100793.2_frag	48.89	536.87					AC100793.2_frag	-0.105697	-0.06971			AC100793.2_frag	-0.1553	0.0242719
	AC104057_frag	24.64	124.815			AC104057_frag	25.235	19.325					AC104057_frag	25.235	24.64			AC104057_frag	19.325	124.815					AC104057_frag	-0.0733389	-0.0808276			AC104057_frag	-0.277327	-0.487086
	AC113415.3_frag	22.98	174.748			AC113415.3_frag	24.1025	142.705					AC113415.3_frag	24.1025	22.98			AC113415.3_frag	142.705	174.748					AC113415.3_frag	-0.0875702	-0.0914341			AC113415.3_frag	0.231914	-0.42512
	AC124312.1	32.7167	616.483			AC124312.1	42.2283	120.448					AC124312.1	42.2283	32.7167			AC124312.1	120.448	616.483					AC124312.1	0.140203	-0.0292222			AC124312.1	0.140051	0.123072
	AC137794.2_frag	24.215	161.785			AC137794.2_frag	25.68	43.59					AC137794.2_frag	25.68	24.215			AC137794.2_frag	43.59	161.785					AC137794.2_frag	-0.067747	-0.0835432			AC137794.2_frag	-0.177175	-0.441207
	AC145212.2	26.245	652.115			AC145212.2	31.095	81.655					AC145212.2	31.095	26.245			AC145212.2	81.655	652.115					AC145212.2	0.00029908	-0.0705726			AC145212.2	-0.0200651	0.16729
	AC209618.3_frag	19.48	33.92			AC209618.3_frag	21.615	0					AC209618.3_frag	21.615	19.48			AC209618.3_frag	0	33.92					AC209618.3_frag	-0.118829	-0.113797			AC209618.3_frag	-0.35709	-0.599886
	AC213203.1	20.98	71.13			AC213203.1	19.735	40.265					AC213203.1	19.735	20.98			AC213203.1	40.265	71.13					AC213203.1	-0.142453	-0.104213			AC213203.1	-0.190899	-0.553709
	AC236656.3_frag	27.53	77.895			AC236656.3_frag	26.945	58.945					AC236656.3_frag	26.945	27.53			AC236656.3_frag	58.945	77.895					AC236656.3_frag	-0.0518507	-0.0623621			AC236656.3_frag	-0.113799	-0.545314
	AC240719.1_frag	26.82	735.72			AC240719.1_frag	25.61	49.895					AC240719.1_frag	25.61	26.82			AC240719.1_frag	49.895	735.72					AC240719.1_frag	-0.0686266	-0.0668986			AC240719.1_frag	-0.151152	0.271044
	AC246818.2_frag	25.615	85.59			AC246818.2_frag	29.05	455.44					AC246818.2_frag	29.05	25.615			AC246818.2_frag	455.44	85.59					AC246818.2_frag	-0.0253988	-0.0745979			AC246818.2_frag	1.5227	-0.535764
	AC255379.1_frag	28.155	351.27			AC255379.1_frag	26.405	45.525					AC255379.1_frag	26.405	28.155			AC255379.1_frag	45.525	351.27					AC255379.1_frag	-0.0586365	-0.0583687			AC255379.1_frag	-0.169189	-0.206057
	AC255553.1_frag	27.81	19.38			AC255553.1_frag	23.875	58.27					AC255553.1_frag	23.875	27.81			AC255553.1_frag	58.27	19.38					AC255553.1_frag	-0.090429	-0.0605731			AC255553.1_frag	-0.116585	-0.61793
	ACAA1	266.765	1972.09			ACAA1	120.09	135.52					ACAA1	120.09	266.765			ACAA1	135.52	1972.09					ACAA1	1.11863	1.46622			ACAA1	0.202259	1.80537
	ACAA2	23.985	105.56			ACAA2	23.585	31.21					ACAA2	23.585	23.985			ACAA2	31.21	105.56					ACAA2	-0.0940732	-0.0850127			ACAA2	-0.228273	-0.510981
	ACACA	23.91	365.53			ACACA	26.83	12.145					ACACA	26.83	23.91			ACACA	12.145	365.53					ACACA	-0.0532958	-0.0854919			ACACA	-0.306962	-0.18836
	ACACB	26.44	119.465			ACACB	22.335	51.915					ACACB	22.335	26.44			ACACB	51.915	119.465					ACACB	-0.109781	-0.0693266			ACACB	-0.142815	-0.493725
	ACAD10	27.63	332.33			ACAD10	26.235	70.235					ACAD10	26.235	27.63			ACAD10	70.235	332.33					ACAD10	-0.0607727	-0.0617232			ACAD10	-0.0672002	-0.229561
	ACAD11	31.675	1233.53			ACAD11	28.58	0					ACAD11	28.58	31.675			ACAD11	0	1233.53					ACAD11	-0.0313049	-0.0358779			ACAD11	-0.35709	0.888823
	ACAD11_frag	35.09	40.5			ACAD11_frag	25.1	62.91					ACAD11_frag	25.1	35.09			ACAD11_frag	62.91	40.5					ACAD11_frag	-0.0750354	-0.0140579			ACAD11_frag	-0.0974336	-0.591721
	ACAD8	36.62	668.8			ACAD8	26.575	42.23					ACAD8	26.575	36.62			ACAD8	42.23	668.8					ACAD8	-0.0565002	-0.0042821			ACAD8	-0.182789	0.187996
	ACAD9	20.44	242.59			ACAD9	21.315	34.535					ACAD9	21.315	20.44			ACAD9	34.535	242.59					ACAD9	-0.122598	-0.107663			ACAD9	-0.214549	-0.340928
	ACADL	27.375	276.175			ACADL	26.72	39.815					ACADL	26.72	27.375			ACADL	39.815	276.175					ACADL	-0.0546781	-0.0633525			ACADL	-0.192756	-0.299249
	ACADM	33.675	810.015			ACADM	28.975	52.645					ACADM	28.975	33.675			ACADM	52.645	810.015					ACADM	-0.0263413	-0.023099			ACADM	-0.139802	0.363243
	ACADS	27.36	609.83			ACADS	24.16	41.08					ACADS	24.16	27.36			ACADS	41.08	609.83					ACADS	-0.0868476	-0.0634483			ACADS	-0.187535	0.114815
	ACADSB	23.57	76.75			ACADSB	23.15	65.58					ACADSB	23.15	23.57			ACADSB	65.58	76.75					ACADSB	-0.0995395	-0.0876643			ACADSB	-0.0864134	-0.546735
	ACADVL	28.55	1094.02			ACADVL	27.55	54.96					ACADVL	27.55	28.55			ACADVL	54.96	1094.02					ACADVL	-0.0442481	-0.0558449			ACADVL	-0.130247	0.715686
	ACAN	27.92	493.13			ACAN	24.935	47.65					ACAN	24.935	27.92			ACAN	47.65	493.13					ACAN	-0.0771088	-0.0598703			ACAN	-0.160418	-0.0300092
	ACAP1	99.795	2720.74			ACAP1	42.87	231.59					ACAP1	42.87	99.795			ACAP1	231.59	2720.74					ACAP1	0.148266	0.399371			ACAP1	0.59878	2.73444
	ACAP2	44.59	2224.43			ACAP2	34.795	191.395					ACAP2	34.795	44.59			ACAP2	191.395	2224.43					ACAP2	0.0467941	0.0466418			ACAP2	0.432878	2.11852
	ACAP3	28.035	760.495			ACAP3	26.23	71.79					ACAP3	26.23	28.035			ACAP3	71.79	760.495					ACAP3	-0.0608356	-0.0591355			ACAP3	-0.0607821	0.301789
	ACAT1	25.725	73.46			ACAT1	25.75	34.505					ACAT1	25.75	25.725			ACAT1	34.505	73.46					ACAT1	-0.0668673	-0.0738951			ACAT1	-0.214673	-0.550817
	ACAT2	25.535	34.115			ACAT2	24.23	30.735					ACAT2	24.23	25.535			ACAT2	30.735	34.115					ACAT2	-0.085968	-0.0751091			ACAT2	-0.230233	-0.599644
	ACBD3	205.31	3831.41			ACBD3	34.23	189.485					ACBD3	34.23	205.31			ACBD3	189.485	3831.41					ACBD3	0.0396941	1.07355			ACBD3	0.424995	4.11278
	ACBD4	31.8825	548.975			ACBD4	31.1	43.3225					ACBD4	31.1	31.8825			ACBD4	43.3225	548.975					ACBD4	0.00036191	-0.0345521			ACBD4	-0.17828	0.0392941
	ACBD5	22.515	275.2			ACBD5	24.405	44.545					ACBD5	24.405	22.515			ACBD5	44.545	275.2					ACBD5	-0.0837689	-0.0944052			ACBD5	-0.173234	-0.300459
	ACBD6	43.445	1509.43			ACBD6	41.385	62.13					ACBD6	41.385	43.445			ACBD6	62.13	1509.43					ACBD6	0.129605	0.0393259			ACBD6	-0.100653	1.23122
	ACBD7	31.325	947.67			ACBD7	31.515	55.06					ACBD7	31.515	31.325			ACBD7	55.06	947.67					ACBD7	0.00557689	-0.0381142			ACBD7	-0.129834	0.534072
	ACCS	34.34	1516.42			ACCS	33.42	85.525					ACCS	33.42	34.34			ACCS	85.525	1516.42					ACCS	0.0295155	-0.01885			ACCS	-0.0040919	1.23989
	ACD	32.91	429.605			ACD	27.715	104.62					ACD	27.715	32.91			ACD	104.62	429.605					ACD	-0.0421747	-0.0279869			ACD	0.0747212	-0.108843
	ACE	20.165	74.395			ACE	21.265	46.23					ACE	21.265	20.165			ACE	46.23	74.395					ACE	-0.123227	-0.10942			ACE	-0.166279	-0.549657
	ACE2	22.915	342.505			ACE2	22.09	58.485					ACE2	22.09	22.915			ACE2	58.485	342.505					ACE2	-0.11286	-0.0918494			ACE2	-0.115697	-0.216934
	ACER1	22.685	105.5			ACER1	21.645	54.3					ACER1	21.645	22.685			ACER1	54.3	105.5					ACER1	-0.118452	-0.093319			ACER1	-0.132971	-0.511056
	ACER2	24.5625	185.815			ACER2	25.1125	1624.36					ACER2	25.1125	24.5625			ACER2	1624.36	185.815					ACER2	-0.0748783	-0.0813228			ACER2	6.34733	-0.411385
	ACER3	21.515	78.635			ACER3	22.045	55.2					ACER3	22.045	21.515			ACER3	55.2	78.635					ACER3	-0.113425	-0.100795			ACER3	-0.129256	-0.544395
	ACHE	25.565	320.55			ACHE	26.75	45.905					ACHE	26.75	25.565			ACHE	45.905	320.55					ACHE	-0.0543011	-0.0749174			ACHE	-0.16762	-0.24418
	ACKR1	25.24	188.833			ACKR1	26.4925	68.1675					ACKR1	26.4925	25.24			ACKR1	68.1675	188.833					ACKR1	-0.0575369	-0.076994			ACKR1	-0.0757337	-0.407641
	ACKR2	28.15	509.955			ACKR2	27.635	383.375					ACKR2	27.635	28.15			ACKR2	383.375	509.955					ACKR2	-0.04318	-0.0584007			ACKR2	1.22526	-0.0091295
	ACKR3	24.935	341.255			ACKR3	22.835	39.24					ACKR3	22.835	24.935			ACKR3	39.24	341.255					ACKR3	-0.103498	-0.0789428			ACKR3	-0.19513	-0.218485
	ACKR4	21.575	154.53			ACKR4	22.065	39.22					ACKR4	22.065	21.575			ACKR4	39.22	154.53					ACKR4	-0.113174	-0.100411			ACKR4	-0.195212	-0.45021
	ACMSD	29.03	182.225			ACMSD	27	52.61					ACMSD	27	29.03			ACMSD	52.61	182.225					ACMSD	-0.0511596	-0.052778			ACMSD	-0.139946	-0.415841
	ACO1	99.445	3409.41			ACO1	107.975	318.23					ACO1	107.975	99.445			ACO1	318.23	3409.41					ACO1	0.96639	0.397135			ACO1	0.95638	3.58908
	ACO2	40.77	755.594			ACO2	31.9363	109.865					ACO2	31.9363	40.77			ACO2	109.865	755.594					ACO2	0.0108704	0.0222341			ACO2	0.0963695	0.295707
	ACOT1	25.73	516.46			ACOT1	26.56	67.335					ACOT1	26.56	25.73			ACOT1	67.335	516.46					ACOT1	-0.0566887	-0.0738631			ACOT1	-0.0791697	-0.0010568
	ACOT11	32.53	673.65			ACOT11	30.12	57.33					ACOT11	30.12	32.53			ACOT11	57.33	673.65					ACOT11	-0.011953	-0.0304149			ACOT11	-0.120465	0.194015
	ACOT12	86.29	2203.59			ACOT12	103.15	275.305					ACOT12	103.15	86.29			ACOT12	275.305	2203.59					ACOT12	0.905758	0.313082			ACOT12	0.77921	2.09266
	ACOT13	29.605	788.515			ACOT13	29.125	56.895					ACOT13	29.125	29.605			ACOT13	56.895	788.515					ACOT13	-0.0244564	-0.049104			ACOT13	-0.12226	0.336562
	ACOT2	32.345	1431.91			ACOT2	22.75	54.965					ACOT2	22.75	32.345			ACOT2	54.965	1431.91					ACOT2	-0.104566	-0.031597			ACOT2	-0.130226	1.13501
	ACOT4	23.965	85.795			ACOT4	23.895	68.635					ACOT4	23.895	23.965			ACOT4	68.635	85.795					ACOT4	-0.0901777	-0.0851405			ACOT4	-0.0738041	-0.53551
	ACOT6	18.56	65.21			ACOT6	18.825	39.595					ACOT6	18.825	18.56			ACOT6	39.595	65.21					ACOT6	-0.153888	-0.119676			ACOT6	-0.193664	-0.561056
	ACOT7	127.257	3339.32			ACOT7	119.203	381.908					ACOT7	119.203	127.257			ACOT7	381.908	3339.32					ACOT7	1.10748	0.574841			ACOT7	1.2192	3.5021
	ACOT8	27.225	450.96			ACOT8	24.42	42.31					ACOT8	24.42	27.225			ACOT8	42.31	450.96					ACOT8	-0.0835804	-0.0643109			ACOT8	-0.182458	-0.082342
	ACOT9	27.32	251.745			ACOT9	28.55	40.915					ACOT9	28.55	27.32			ACOT9	40.915	251.745					ACOT9	-0.0316819	-0.0637039			ACOT9	-0.188216	-0.329567
	ACOX1	73.445	2843.09			ACOX1	100.32	54.01					ACOX1	100.32	73.445			ACOX1	54.01	2843.09					ACOX1	0.870195	0.231009			ACOX1	-0.134168	2.88628
	ACOX2	30.8	569.915			ACOX2	32.45	51.03					ACOX2	32.45	30.8			ACOX2	51.03	569.915					ACOX2	0.0173263	-0.0414687			ACOX2	-0.146467	0.0652805
	ACOX3	28.4	285.915			ACOX3	26.74	42.955					ACOX3	26.74	28.4			ACOX3	42.955	285.915					ACOX3	-0.0544268	-0.0568033			ACOX3	-0.179796	-0.287162
	ACP1	74.3625	621.89			ACP1	28.3175	59.33					ACP1	28.3175	74.3625			ACP1	59.33	621.89					ACP1	-0.0346036	0.236872			ACP1	-0.11221	0.129781
	ACP2	27.16	80.76			ACP2	27.94	39.975					ACP2	27.94	27.16			ACP2	39.975	80.76					ACP2	-0.0393473	-0.0647262			ACP2	-0.192096	-0.541758
	ACP5	25.86	73.9			ACP5	25.17	46.225					ACP5	25.17	25.86			ACP5	46.225	73.9					ACP5	-0.0741557	-0.0730325			ACP5	-0.1663	-0.550271
	ACP6	34.015	896.555			ACP6	32.955	59.55					ACP6	32.955	34.015			ACP6	59.55	896.555					ACP6	0.0236722	-0.0209266			ACP6	-0.111302	0.470639
	ACP7	29.585	103.35			ACP7	25.04	55.595					ACP7	25.04	29.585			ACP7	55.595	103.35					ACP7	-0.0757893	-0.0492318			ACP7	-0.127626	-0.513724
	ACPP	25.5683	218.098			ACPP	25.08	47.1117					ACPP	25.08	25.5683			ACPP	47.1117	218.098					ACPP	-0.0752867	-0.0748961			ACPP	-0.16264	-0.371322
	ACPT	21.6775	72.11			ACPT	20.26	43.43					ACPT	20.26	21.6775			ACPT	43.43	72.11					ACPT	-0.135856	-0.0997564			ACPT	-0.177836	-0.552493
	ACR	25.765	352.21			ACR	23.04	55.37					ACR	23.04	25.765			ACR	55.37	352.21					ACR	-0.100922	-0.0736395			ACR	-0.128554	-0.20489
	ACRBP	54.765	443.125			ACRBP	23.865	38.825					ACRBP	23.865	54.765			ACRBP	38.825	443.125					ACRBP	-0.0905546	0.111654			ACRBP	-0.196843	-0.0920651
	ACRC	52.21	2253.36			ACRC	34.945	299.85					ACRC	34.945	52.21			ACRC	299.85	2253.36					ACRC	0.048679	0.0953294			ACRC	0.880518	2.15443
	ACRV1	29.325	68.31			ACRV1	25.93	67.855					ACRV1	25.93	29.325			ACRV1	67.855	68.31					ACRV1	-0.0646054	-0.0508931			ACRV1	-0.0770235	-0.557208
	ACSBG1	69.2575	2170.4			ACSBG1	36.8775	142.83					ACSBG1	36.8775	69.2575			ACSBG1	142.83	2170.4					ACSBG1	0.0729632	0.204253			ACSBG1	0.23243	2.05147
	ACSBG2	24.525	285.89			ACSBG2	25.9025	59.87					ACSBG2	25.9025	24.525			ACSBG2	59.87	285.89					ACSBG2	-0.064951	-0.0815624			ACSBG2	-0.109981	-0.287193
	ACSF2	27.065	986.265			ACSF2	23.87	54.25					ACSF2	23.87	27.065			ACSF2	54.25	986.265					ACSF2	-0.0904918	-0.0653332			ACSF2	-0.133177	0.581969
	ACSF3	29.6375	862.27			ACSF3	28.765	112.925					ACSF3	28.765	29.6375			ACSF3	112.925	862.27					ACSF3	-0.0289802	-0.0488964			ACSF3	0.108999	0.428091
	ACSL3	21.395	63.765			ACSL3	25.515	42.28					ACSL3	25.515	21.395			ACSL3	42.28	63.765					ACSL3	-0.0698204	-0.101561			ACSL3	-0.182582	-0.562849
	ACSL4	39.585	1899.51			ACSL4	32.5925	155.42					ACSL4	32.5925	39.585			ACSL4	155.42	1899.51					ACSL4	0.019117	0.0146626			ACSL4	0.284394	1.7153
	ACSL5	26.735	787.048			ACSL5	27.015	45.605					ACSL5	27.015	26.735			ACSL5	45.605	787.048					ACSL5	-0.0509711	-0.0674417			ACSL5	-0.168859	0.334741
	ACSL6	30.655	1749.57			ACSL6	30.67	73.9183					ACSL6	30.67	30.655			ACSL6	73.9183	1749.57					ACSL6	-0.0050416	-0.0423951			ACSL6	-0.0519975	1.52923
	ACSM1	24.16	392.335			ACSM1	24.98	57					ACSM1	24.98	24.16			ACSM1	57	392.335					ACSM1	-0.0765433	-0.0838946			ACSM1	-0.121827	-0.155095
	ACSM2B	27.08	491.31			ACSM2B	24.145	62.15					ACSM2B	24.145	27.08			ACSM2B	62.15	491.31					ACSM2B	-0.0870361	-0.0652374			ACSM2B	-0.10057	-0.0322678
	ACSM3	24.565	66.01			ACSM3	25.795	39.925					ACSM3	25.795	24.565			ACSM3	39.925	66.01					ACSM3	-0.0663019	-0.0813068			ACSM3	-0.192302	-0.560063
	ACSM5	64.7375	945.447			ACSM5	30.9525	138.7					ACSM5	30.9525	64.7375			ACSM5	138.7	945.447					ACSM5	-0.0014916	0.175373			ACSM5	0.215384	0.531314
	ACSS1	28.65	670.685			ACSS1	27.17	30.515					ACSS1	27.17	28.65			ACSS1	30.515	670.685					ACSS1	-0.0490233	-0.055206			ACSS1	-0.231141	0.190336
	ACSS2	26.83	333.203			ACSS2	27.54	47.45					ACSS2	27.54	26.83			ACSS2	47.45	333.203					ACSS2	-0.0443738	-0.0668348			ACSS2	-0.161244	-0.228477
	ACSS3	27.605	409.015			ACSS3	27.06	57.275					ACSS3	27.06	27.605			ACSS3	57.275	409.015					ACSS3	-0.0504056	-0.0618829			ACSS3	-0.120692	-0.134396
	ACTA1	26.26	37.75			ACTA1	28.215	36.51					ACTA1	28.215	26.26			ACTA1	36.51	37.75					ACTA1	-0.0358916	-0.0704767			ACTA1	-0.206398	-0.595133
	ACTA2	21.225	334.385			ACTA2	20.165	51.915					ACTA2	20.165	21.225			ACTA2	51.915	334.385					ACTA2	-0.13705	-0.102648			ACTA2	-0.142815	-0.227011
	ACTB	26.3825	244.507			ACTB	25.385	47.8725					ACTB	25.385	26.3825			ACTB	47.8725	244.507					ACTB	-0.071454	-0.069694			ACTB	-0.1595	-0.338548
	ACTBL2	26.13	364.545			ACTBL2	26.025	62.05					ACTBL2	26.025	26.13			ACTBL2	62.05	364.545					ACTBL2	-0.0634116	-0.0713074			ACTBL2	-0.100983	-0.189582
	ACTC1	27.55	708.43			ACTC1	26.07	44.12					ACTC1	26.07	27.55			ACTC1	44.12	708.43					ACTC1	-0.0628461	-0.0622344			ACTC1	-0.174988	0.237177
	ACTG1	33.835	428.94			ACTG1	27.92	38.775					ACTG1	27.92	33.835			ACTG1	38.775	428.94					ACTG1	-0.0395987	-0.0220767			ACTG1	-0.197049	-0.109669
	ACTG2	25.82	247.51			ACTG2	25.3	34.625					ACTG2	25.3	25.82			ACTG2	34.625	247.51					ACTG2	-0.0725221	-0.0732881			ACTG2	-0.214178	-0.334822
	ACTL6A	33.945	1611.7			ACTL6A	26.305	46.32					ACTL6A	26.305	33.945			ACTL6A	46.32	1611.7					ACTL6A	-0.0598931	-0.0213738			ACTL6A	-0.165908	1.35813
	ACTL6B	26.635	497.97			ACTL6B	26.015	45.495					ACTL6B	26.015	26.635			ACTL6B	45.495	497.97					ACTL6B	-0.0635373	-0.0680807			ACTL6B	-0.169313	-0.0240028
	ACTL7A	29.505	739.94			ACTL7A	30.16	75.365					ACTL7A	30.16	29.505			ACTL7A	75.365	739.94					ACTL7A	-0.0114503	-0.049743			ACTL7A	-0.0460265	0.276281
	ACTL7B	26.125	17.04			ACTL7B	25.63	40.54					ACTL7B	25.63	26.125			ACTL7B	40.54	17.04					ACTL7B	-0.0683753	-0.0713393			ACTL7B	-0.189764	-0.620834
	ACTL8	32.92	1110.38			ACTL8	28.88	43.99					ACTL8	28.88	32.92			ACTL8	43.99	1110.38					ACTL8	-0.0275351	-0.027923			ACTL8	-0.175524	0.735995
	ACTL9	28.85	90.645			ACTL9	25.8	39.145					ACTL9	25.8	28.85			ACTL9	39.145	90.645					ACTL9	-0.066239	-0.0539281			ACTL9	-0.195522	-0.529491
	ACTN1	24.97	1197.89			ACTN1	28.53	367.835					ACTN1	28.53	24.97			ACTN1	367.835	1197.89					ACTN1	-0.0319333	-0.0787191			ACTN1	1.16112	0.8446
	ACTN4	192.2	2616.85			ACTN4	135.52	335.7					ACTN4	135.52	192.2			ACTN4	335.7	2616.85					ACTN4	1.31253	0.989788			ACTN4	1.02849	2.60552
	ACTR10	183.335	1188.87			ACTR10	62.8125	141.215					ACTR10	62.8125	183.335			ACTR10	141.215	1188.87					ACTR10	0.398868	0.933145			ACTR10	0.225764	0.833394
	ACTR1A	27.46	1014.63			ACTR1A	26.985	55.21					ACTR1A	26.985	27.46			ACTR1A	55.21	1014.63					ACTR1A	-0.0513481	-0.0628094			ACTR1A	-0.129215	0.617169
	ACTR1B	24.925	748.45			ACTR1B	24.82	43.685					ACTR1B	24.82	24.925			ACTR1B	43.685	748.45					ACTR1B	-0.0785539	-0.0790066			ACTR1B	-0.176783	0.286841
	ACTR2	24.6412	176.029			ACTR2	23.7763	42.855					ACTR2	23.7763	24.6412			ACTR2	42.855	176.029					ACTR2	-0.0916699	-0.0808197			ACTR2	-0.180209	-0.42353
	ACTR3	24.5	55.38			ACTR3	23.645	32.255					ACTR3	23.645	24.5			ACTR3	32.255	55.38					ACTR3	-0.0933192	-0.0817222			ACTR3	-0.22396	-0.573255
	ACTR3B	28.19	246.6			ACTR3B	26.375	39.405					ACTR3B	26.375	28.19			ACTR3B	39.405	246.6					ACTR3B	-0.0590134	-0.0581451			ACTR3B	-0.194449	-0.335952
	ACTR6	26.855	590.95			ACTR6	36.305	53.105					ACTR6	36.305	26.855			ACTR6	53.105	590.95					ACTR6	0.065769	-0.066675			ACTR6	-0.137903	0.0913849
	ACTR8	21.995	98.44			ACTR8	20.595	53.015					ACTR8	20.595	21.995			ACTR8	53.015	98.44					ACTR8	-0.131646	-0.0977277			ACTR8	-0.138274	-0.519817
	ACTRT1	27.93	83.955			ACTRT1	25.655	55.735					ACTRT1	25.655	27.93			ACTRT1	55.735	83.955					ACTRT1	-0.0680611	-0.0598064			ACTRT1	-0.127048	-0.537793
	ACTRT2	26.3225	74.955			ACTRT2	25.095	39.115					ACTRT2	25.095	26.3225			ACTRT2	39.115	74.955					ACTRT2	-0.0750982	-0.0700774			ACTRT2	-0.195646	-0.548962
	ACTRT3	28.78	235.75			ACTRT3	25.15	40.17					ACTRT3	25.15	28.78			ACTRT3	40.17	235.75					ACTRT3	-0.0744071	-0.0543753			ACTRT3	-0.191291	-0.349416
	ACVR1	27.39	855.55			ACVR1	23.835	51.38					ACVR1	23.835	27.39			ACVR1	51.38	855.55					ACVR1	-0.0909316	-0.0632567			ACVR1	-0.145023	0.419752
	ACVR1B	26.3	292.245			ACVR1B	26.245	0					ACVR1B	26.245	26.3			ACVR1B	0	292.245					ACVR1B	-0.0606471	-0.0702212			ACVR1B	-0.35709	-0.279306
	ACVR1C	29.29	701.87			ACVR1C	23.63	53.945					ACVR1C	23.63	29.29			ACVR1C	53.945	701.87					ACVR1C	-0.0935077	-0.0511167			ACVR1C	-0.134436	0.229036
	ACVR2A	24.195	276.61			ACVR2A	25.74	40.46					ACVR2A	25.74	24.195			ACVR2A	40.46	276.61					ACVR2A	-0.066993	-0.0836709			ACVR2A	-0.190094	-0.298709
	ACVR2B	22.09	63.67			ACVR2B	25.375	49.305					ACVR2B	25.375	22.09			ACVR2B	49.305	63.67					ACVR2B	-0.0715797	-0.0971207			ACVR2B	-0.153587	-0.562967
	ACVR2B_frag	29.58	927.825			ACVR2B_frag	30.51	336.27					ACVR2B_frag	30.51	29.58			ACVR2B_frag	336.27	927.825					ACVR2B_frag	-0.0070522	-0.0492638			ACVR2B_frag	1.03084	0.509445
	ACVRL1	32.045	1357.8			ACVRL1	29.405	40.195					ACVRL1	29.405	32.045			ACVRL1	40.195	1357.8					ACVRL1	-0.0209378	-0.0335138			ACVRL1	-0.191188	1.04304
	ACY1	43.735	1081.99			ACY1	64.14	176.47					ACY1	64.14	43.735			ACY1	176.47	1081.99					ACY1	0.41555	0.0411788			ACY1	0.371276	0.700769
	ACY3	42.48	1099.19			ACY3	64.505	215.425					ACY3	64.505	42.48			ACY3	215.425	1099.19					ACY3	0.420136	0.0331601			ACY3	0.53206	0.722114
	ACYP1	32.3575	448.983			ACYP1	28.9625	22.0925					ACYP1	28.9625	32.3575			ACYP1	22.0925	448.983					ACYP1	-0.0264984	-0.0315171			ACYP1	-0.265905	-0.084796
	ACYP2	43.635	972.995			ACYP2	38.095	138.515					ACYP2	38.095	43.635			ACYP2	138.515	972.995					ACYP2	0.0882626	0.0405399			ACYP2	0.21462	0.565501
	ADA	24.605	750.355			ADA	27.17	3470.82					ADA	27.17	24.605			ADA	3470.82	750.355					ADA	-0.0490233	-0.0810513			ADA	13.9684	0.289206
	ADAD1	23.695	44.9025			ADAD1	25.115	37.17					ADAD1	25.115	23.695			ADAD1	37.17	44.9025					ADAD1	-0.0748469	-0.0868657			ADAD1	-0.203673	-0.586257
	ADAD2	25.58	655.835			ADAD2	23.52	83.27					ADAD2	23.52	25.58			ADAD2	83.27	655.835					ADAD2	-0.09489	-0.0748216			ADAD2	-0.0133993	0.171907
	ADAL	23.9	471.735			ADAL	24.545	9.245					ADAL	24.545	23.9			ADAL	9.245	471.735					ADAL	-0.0820096	-0.0855558			ADAL	-0.318932	-0.0565603
	ADAM11	22.61	456.005			ADAM11	20.455	56.075					ADAM11	20.455	22.61			ADAM11	56.075	456.005					ADAM11	-0.133405	-0.0937982			ADAM11	-0.125644	-0.0760811
	ADAM12	28.9	837.975			ADAM12	28.775	57.315					ADAM12	28.775	28.9			ADAM12	57.315	837.975					ADAM12	-0.0288545	-0.0536086			ADAM12	-0.120526	0.397942
	ADAM15	23.7075	249.028			ADAM15	24.27	40.5275					ADAM15	24.27	23.7075			ADAM15	40.5275	249.028					ADAM15	-0.0854653	-0.0867858			ADAM15	-0.189816	-0.332939
	ADAM18	41.77	3673.31			ADAM18	27.09	96.5225					ADAM18	27.09	41.77			ADAM18	96.5225	3673.31					ADAM18	-0.0500286	0.0286236			ADAM18	0.0412994	3.91657
	ADAM19	20.99	86.9			ADAM19	20.515	47.89					ADAM19	20.515	20.99			ADAM19	47.89	86.9					ADAM19	-0.132652	-0.104149			ADAM19	-0.159427	-0.534138
	ADAM2	24.4175	183.268			ADAM2	25.1725	40.34					ADAM2	25.1725	24.4175			ADAM2	40.34	183.268					ADAM2	-0.0741243	-0.0822493			ADAM2	-0.190589	-0.414547
	ADAM20	24.02	91.54			ADAM20	21.99	52.65					ADAM20	21.99	24.02			ADAM20	52.65	91.54					ADAM20	-0.114116	-0.0847891			ADAM20	-0.139781	-0.52838
	ADAM21	24.965	77.79			ADAM21	25.675	0					ADAM21	25.675	24.965			ADAM21	0	77.79					ADAM21	-0.0678098	-0.0787511			ADAM21	-0.35709	-0.545444
	ADAM22	27.7	320.25			ADAM22	24.78	34.68					ADAM22	24.78	27.7			ADAM22	34.68	320.25					ADAM22	-0.0790566	-0.0612759			ADAM22	-0.213951	-0.244552
	ADAM23	25.945	339.015			ADAM23	23.51	57.19					ADAM23	23.51	25.945			ADAM23	57.19	339.015					ADAM23	-0.0950156	-0.0724894			ADAM23	-0.121042	-0.221265
	ADAM28	25.84	477.855			ADAM28	24.015	63.69					ADAM28	24.015	25.84			ADAM28	63.69	477.855					ADAM28	-0.0886697	-0.0731603			ADAM28	-0.0942142	-0.0489654
	ADAM29	19.625	73.14			ADAM29	18.19	62.71					ADAM29	18.19	19.625			ADAM29	62.71	73.14					ADAM29	-0.161868	-0.112871			ADAM29	-0.0982591	-0.551215
	ADAM30	20.145	58.91			ADAM30	18.77	43.74					ADAM30	18.77	20.145			ADAM30	43.74	58.91					ADAM30	-0.15458	-0.109548			ADAM30	-0.176556	-0.568874
	ADAM32	24.4825	327.055			ADAM32	23.51	49.95					ADAM32	23.51	24.4825			ADAM32	49.95	327.055					ADAM32	-0.0950156	-0.081834			ADAM32	-0.150925	-0.236107
	ADAM33	27.64	480.56			ADAM33	26.665	1841.8					ADAM33	26.665	27.64			ADAM33	1841.8	480.56					ADAM33	-0.0553692	-0.0616593			ADAM33	7.2448	-0.0456085
	ADAM5	27.41	664.852			ADAM5	25.4025	53.67					ADAM5	25.4025	27.41			ADAM5	53.67	664.852					ADAM5	-0.0712341	-0.0631289			ADAM5	-0.135571	0.183097
	ADAM7	19.7575	76.5775			ADAM7	19.0625	48.6475					ADAM7	19.0625	19.7575			ADAM7	48.6475	76.5775					ADAM7	-0.150904	-0.112024			ADAM7	-0.156301	-0.546949
	ADAMDEC1	22.55	104.585			ADAMDEC1	21.645	48.015					ADAMDEC1	21.645	22.55			ADAMDEC1	48.015	104.585					ADAMDEC1	-0.118452	-0.0941816			ADAMDEC1	-0.158912	-0.512191
	ADAMTS1	25.465	238.815			ADAMTS1	26.09	38.66					ADAMTS1	26.09	25.465			ADAMTS1	38.66	238.815					ADAMTS1	-0.0625948	-0.0755563			ADAMTS1	-0.197524	-0.345613
	ADAMTS12	28.38	452.605			ADAMTS12	25.945	51.485					ADAMTS12	25.945	28.38			ADAMTS12	51.485	452.605					ADAMTS12	-0.0644169	-0.0569311			ADAMTS12	-0.144589	-0.0803005
	ADAMTS13	23.675	98.45			ADAMTS13	24.09	60.44					ADAMTS13	24.09	23.675			ADAMTS13	60.44	98.45					ADAMTS13	-0.0877272	-0.0869935			ADAMTS13	-0.107628	-0.519805
	ADAMTS13_frag	23.215	288.325			ADAMTS13_frag	22.345	55.505					ADAMTS13_frag	22.345	23.215			ADAMTS13_frag	55.505	288.325					ADAMTS13_frag	-0.109655	-0.0899326			ADAMTS13_frag	-0.127997	-0.284171
	ADAMTS14	22.5725	92.7375			ADAMTS14	20.0875	44.61					ADAMTS14	20.0875	22.5725			ADAMTS14	44.61	92.7375					ADAMTS14	-0.138023	-0.0940378			ADAMTS14	-0.172965	-0.526894
	ADAMTS15	20.22	51.7			ADAMTS15	20.355	40.42					ADAMTS15	20.355	20.22			ADAMTS15	40.42	51.7					ADAMTS15	-0.134662	-0.109069			ADAMTS15	-0.190259	-0.577821
	ADAMTS16	20.2825	108.39			ADAMTS16	22.8125	78.4025					ADAMTS16	22.8125	20.2825			ADAMTS16	78.4025	108.39					ADAMTS16	-0.103781	-0.10867			ADAMTS16	-0.0334895	-0.507469
	ADAMTS17	20.315	77.23			ADAMTS17	21.0975	49.925					ADAMTS17	21.0975	20.315			ADAMTS17	49.925	77.23					ADAMTS17	-0.125332	-0.108462			ADAMTS17	-0.151028	-0.546139
	ADAMTS18	25.7	270.755			ADAMTS18	25.26	0					ADAMTS18	25.26	25.7			ADAMTS18	0	270.755					ADAMTS18	-0.0730248	-0.0740548			ADAMTS18	-0.35709	-0.305975
	ADAMTS19	22.215	312.53			ADAMTS19	29.125	66.13					ADAMTS19	29.125	22.215			ADAMTS19	66.13	312.53					ADAMTS19	-0.0244564	-0.096322			ADAMTS19	-0.0841433	-0.254133
	ADAMTS2	20.515	212.42			ADAMTS2	19.86	51.36					ADAMTS2	19.86	20.515			ADAMTS2	51.36	212.42					ADAMTS2	-0.140882	-0.107184			ADAMTS2	-0.145105	-0.378369
	ADAMTS3	23.33	82.835			ADAMTS3	21.39	53.08					ADAMTS3	21.39	23.33			ADAMTS3	53.08	82.835					ADAMTS3	-0.121656	-0.0891978			ADAMTS3	-0.138006	-0.539183
	ADAMTS4	25.03	46.895			ADAMTS4	25.125	52.675					ADAMTS4	25.125	25.03			ADAMTS4	52.675	46.895					ADAMTS4	-0.0747212	-0.0783358			ADAMTS4	-0.139678	-0.583784
	ADAMTSL1	23.725	152.428			ADAMTSL1	22.78	43.635					ADAMTSL1	22.78	23.725			ADAMTSL1	43.635	152.428					ADAMTSL1	-0.104189	-0.086674			ADAMTSL1	-0.17699	-0.452819
	ADAMTSL1_frag	35.975	773.23			ADAMTSL1_frag	27.715	53.085					ADAMTSL1_frag	27.715	35.975			ADAMTSL1_frag	53.085	773.23					ADAMTSL1_frag	-0.0421747	-0.0084033			ADAMTSL1_frag	-0.137986	0.317593
	ADAMTSL2	21.905	108.76			ADAMTSL2	24.09	57.33					ADAMTSL2	24.09	21.905			ADAMTSL2	57.33	108.76					ADAMTSL2	-0.0877272	-0.0983028			ADAMTSL2	-0.120465	-0.50701
	ADAMTSL4	23.275	193.285			ADAMTSL4	21.53	53.335					ADAMTSL4	21.53	23.275			ADAMTSL4	53.335	193.285					ADAMTSL4	-0.119897	-0.0895492			ADAMTSL4	-0.136954	-0.402115
	ADAMTSL4_frag	29.43	405.36			ADAMTSL4_frag	29.715	76.205					ADAMTSL4_frag	29.715	29.43			ADAMTSL4_frag	76.205	405.36					ADAMTSL4_frag	-0.0170423	-0.0502222			ADAMTSL4_frag	-0.0425595	-0.138931
	ADAMTSL4-AS1	22.96	56.075			ADAMTSL4-AS1	22.575	54.765					ADAMTSL4-AS1	22.575	22.96			ADAMTSL4-AS1	54.765	56.075					ADAMTSL4-AS1	-0.106765	-0.0915619			ADAMTSL4-AS1	-0.131051	-0.572392
	ADAP1	27.34	363.33			ADAP1	25.025	38.26					ADAP1	25.025	27.34			ADAP1	38.26	363.33					ADAP1	-0.0759778	-0.0635761			ADAP1	-0.199175	-0.19109
	ADAP2	27.39	520.028			ADAP2	24.595	44.8225					ADAP2	24.595	27.39			ADAP2	44.8225	520.028					ADAP2	-0.0813813	-0.0632567			ADAP2	-0.172088	0.00337043
	ADAR	24.95	20.675			ADAR	30.04	40.065					ADAR	30.04	24.95			ADAR	40.065	20.675					ADAR	-0.0129583	-0.0788469			ADAR	-0.191724	-0.616323
	ADARB1	23.42	51.415			ADARB1	24.54	33.305					ADARB1	24.54	23.42			ADARB1	33.305	51.415					ADARB1	-0.0820724	-0.0886228			ADARB1	-0.219626	-0.578175
	ADARB2	22.2	357.88			ADARB2	22.085	52.535					ADARB2	22.085	22.2			ADARB2	52.535	357.88					ADARB2	-0.112922	-0.0964179			ADARB2	-0.140256	-0.197854
	ADAT1	29.815	489.435			ADAT1	27.18	64.895					ADAT1	27.18	29.815			ADAT1	64.895	489.435					ADAT1	-0.0488976	-0.0477623			ADAT1	-0.0892406	-0.0345947
	ADAT2	30.545	537.533			ADAT2	31.02	63.9075					ADAT2	31.02	30.545			ADAT2	63.9075	537.533					ADAT2	-0.0006434	-0.043098			ADAT2	-0.0933165	0.025094
	ADAT3	33.165	2149.73			ADAT3	32.04	165.355					ADAT3	32.04	33.165			ADAT3	165.355	2149.73					ADAT3	0.0121741	-0.0263576			ADAT3	0.3254	2.02582
	ADCK1	25.625	315.32			ADCK1	26.57	36.33					ADCK1	26.57	25.625			ADCK1	36.33	315.32					ADCK1	-0.056563	-0.074534			ADCK1	-0.207141	-0.250671
	ADCK2	25.46	297.86			ADCK2	24.35	41.585					ADCK2	24.35	25.46			ADCK2	41.585	297.86					ADCK2	-0.08446	-0.0755883			ADCK2	-0.185451	-0.272338
	ADCK3	23.915	32.265			ADCK3	24.88	0					ADCK3	24.88	23.915			ADCK3	0	32.265					ADCK3	-0.0777999	-0.08546			ADCK3	-0.35709	-0.60194
	ADCK4	28.895	367.368			ADCK4	27.1125	45.38					ADCK4	27.1125	28.895			ADCK4	45.38	367.368					ADCK4	-0.0497459	-0.0536405			ADCK4	-0.169787	-0.18608
	ADCK5	25.735	189.87			ADCK5	26.125	2218.64					ADCK5	26.125	25.735			ADCK5	2218.64	189.87					ADCK5	-0.062155	-0.0738312			ADCK5	8.80015	-0.406353
	ADCK5_frag	24.3333	113.852			ADCK5_frag	24.1983	42.905					ADCK5_frag	24.1983	24.3333			ADCK5_frag	42.905	113.852					ADCK5_frag	-0.0863659	-0.0827871			ADCK5_frag	-0.180003	-0.500691
	ADCY2	23.85	200.28			ADCY2	21.155	52.195					ADCY2	21.155	23.85			ADCY2	52.195	200.28					ADCY2	-0.124609	-0.0858753			ADCY2	-0.141659	-0.393435
	ADCY3	22.99	83.77			ADCY3	19.64	43.84					ADCY3	19.64	22.99			ADCY3	43.84	83.77					ADCY3	-0.143647	-0.0913702			ADCY3	-0.176144	-0.538023
	ADCY5	19.635	230.175			ADCY5	19.7	50.8					ADCY5	19.7	19.635			ADCY5	50.8	230.175					ADCY5	-0.142893	-0.112807			ADCY5	-0.147417	-0.356335
	ADCY6	24.895	70.4			ADCY6	24.95	0					ADCY6	24.95	24.895			ADCY6	0	70.4					ADCY6	-0.0769203	-0.0791983			ADCY6	-0.35709	-0.554615
	ADCY8	22.605	517.735			ADCY8	21.24	54.925					ADCY8	21.24	22.605			ADCY8	54.925	517.735					ADCY8	-0.123541	-0.0938302			ADCY8	-0.130391	0.00052545
	ADCY9	23.275	254.54			ADCY9	25.235	49.345					ADCY9	25.235	23.275			ADCY9	49.345	254.54					ADCY9	-0.0733389	-0.0895492			ADCY9	-0.153422	-0.326098
	ADCYAP1	19.805	60.96			ADCYAP1	20.505	35.08					ADCYAP1	20.505	19.805			ADCYAP1	35.08	60.96					ADCYAP1	-0.132777	-0.111721			ADCYAP1	-0.2123	-0.56633
	ADD1	86.575	1886.31			ADD1	59.7675	209.35					ADD1	59.7675	86.575			ADD1	209.35	1886.31					ADD1	0.360604	0.314903			ADD1	0.506986	1.69892
	ADD2	34.375	990.83			ADD2	27.26	108.97					ADD2	27.26	34.375			ADD2	108.97	990.83					ADD2	-0.0478924	-0.0186264			ADD2	0.0926755	0.587634
	ADGRA1	25.085	94.4425			ADGRA1	22.3875	51.4325					ADGRA1	22.3875	25.085			ADGRA1	51.4325	94.4425					ADGRA1	-0.109121	-0.0779843			ADGRA1	-0.144806	-0.524778
	ADGRA3	20.925	102.195			ADGRA3	19.375	46.36					ADGRA3	19.375	20.925			ADGRA3	46.36	102.195					ADGRA3	-0.146977	-0.104564			ADGRA3	-0.165742	-0.515157
	ADGRE1	23.31	292.695			ADGRE1	21.785	46.57					ADGRE1	21.785	23.31			ADGRE1	46.57	292.695					ADGRE1	-0.116692	-0.0893256			ADGRE1	-0.164876	-0.278748
	ADGRE3	22.835	61.12			ADGRE3	25.94	40.655					ADGRE3	25.94	22.835			ADGRE3	40.655	61.12					ADGRE3	-0.0644798	-0.0923606			ADGRE3	-0.189289	-0.566131
	ADGRF1	24.7583	145.822			ADGRF1	23.675	56.6367					ADGRF1	23.675	24.7583			ADGRF1	56.6367	145.822					ADGRF1	-0.0929422	-0.0800716			ADGRF1	-0.123326	-0.461017
	ADGRF2	22.34	59.095			ADGRF2	23.05	56.965					ADGRF2	23.05	22.34			ADGRF2	56.965	59.095					ADGRF2	-0.100796	-0.0955234			ADGRF2	-0.121971	-0.568644
	ADGRF3	24.34	126.36			ADGRF3	21.82	60.485					ADGRF3	21.82	24.34			ADGRF3	60.485	126.36					ADGRF3	-0.116252	-0.0827445			ADGRF3	-0.107443	-0.485169
	ADGRF4	20.86	77.875			ADGRF4	20.18	46.515					ADGRF4	20.18	20.86			ADGRF4	46.515	77.875					ADGRF4	-0.136861	-0.10498			ADGRF4	-0.165103	-0.545338
	ADGRF5	23.205	92.705			ADGRF5	23.505	57.635					ADGRF5	23.505	23.205			ADGRF5	57.635	92.705					ADGRF5	-0.0950785	-0.0899965			ADGRF5	-0.119206	-0.526934
	ADGRG3	23.205	68.555			ADGRG3	24.695	34.39					ADGRG3	24.695	23.205			ADGRG3	34.39	68.555					ADGRG3	-0.0801247	-0.0899965			ADGRG3	-0.215148	-0.556905
	ADGRG4	19.86	64.44			ADGRG4	19.21	46.73					ADGRG4	19.21	19.86			ADGRG4	46.73	64.44					ADGRG4	-0.14905	-0.111369			ADGRG4	-0.164215	-0.562011
	ADGRG5	24.82	248.505			ADGRG5	25.1	52.62					ADGRG5	25.1	24.82			ADGRG5	52.62	248.505					ADGRG5	-0.0750354	-0.0796775			ADGRG5	-0.139905	-0.333587
	ADGRG7	21.535	28.855			ADGRG7	24.59	33.235					ADGRG7	24.59	21.535			ADGRG7	33.235	28.855					ADGRG7	-0.0814441	-0.100667			ADGRG7	-0.219915	-0.606172
	ADGRL1	21.945	67.61			ADGRL1	22.025	59.225					ADGRL1	22.025	21.945			ADGRL1	59.225	67.61					ADGRL1	-0.113676	-0.0980472			ADGRL1	-0.112643	-0.558077
	ADGRL1_frag	32.69	483.38			ADGRL1_frag	25.64	43.38					ADGRL1_frag	25.64	32.69			ADGRL1_frag	43.38	483.38					ADGRL1_frag	-0.0682496	-0.0293926			ADGRL1_frag	-0.178042	-0.0421089
	ADGRL4	22.105	82.86			ADGRL4	20.99	56.17					ADGRL4	20.99	22.105			ADGRL4	56.17	82.86					ADGRL4	-0.126683	-0.0970249			ADGRL4	-0.125252	-0.539152
	ADH1B	37.04	1392.54			ADH1B	34.02	102.98					ADH1B	34.02	37.04			ADH1B	102.98	1392.54					ADH1B	0.0370552	-0.0015985			ADH1B	0.0679522	1.08615
	ADH1C	34.165	815.02			ADH1C	29.025	77.37					ADH1C	29.025	34.165			ADH1C	77.37	815.02					ADH1C	-0.025713	-0.0199682			ADH1C	-0.0377511	0.369455
	ADH4	31.605	735.82			ADH4	34.09	161.62					ADH4	34.09	31.605			ADH4	161.62	735.82					ADH4	0.0379349	-0.0363251			ADH4	0.309984	0.271168
	ADH5	152.202	2685.22			ADH5	96.9625	214.335					ADH5	96.9625	152.202			ADH5	214.335	2685.22					ADH5	0.828004	0.734226			ADH5	0.527561	2.69037
	ADH6	30.71	410.775			ADH6	25.945	44.875					ADH6	25.945	30.71			ADH6	44.875	410.775					ADH6	-0.0644169	-0.0420437			ADH6	-0.171872	-0.132211
	ADH7	86.67	2592.35			ADH7	38.695	158.095					ADH7	38.695	86.67			ADH7	158.095	2592.35					ADH7	0.0958023	0.31551			ADH7	0.295435	2.57511
	ADHFE1	27.2125	587.025			ADHFE1	27.77	53.925					ADHFE1	27.77	27.2125			ADHFE1	53.925	587.025					ADHFE1	-0.0414836	-0.0643908			ADHFE1	-0.134519	0.086514
	ADI1	32.5767	850.308			ADI1	31.705	120.44					ADI1	31.705	32.5767			ADI1	120.44	850.308					ADI1	0.00796447	-0.0301167			ADI1	0.140017	0.413247
	ADIG	21.185	61.985			ADIG	23.825	2.085					ADIG	23.825	21.185			ADIG	2.085	61.985					ADIG	-0.0910573	-0.102903			ADIG	-0.348484	-0.565058
	ADIPOQ	41.09	2427.03			ADIPOQ	36.92	232.15					ADIPOQ	36.92	41.09			ADIPOQ	232.15	2427.03					ADIPOQ	0.0734973	0.0242787			ADIPOQ	0.601091	2.36995
	ADIPOR1	30.055	457.5			ADIPOR1	27.27	53.07					ADIPOR1	27.27	30.055			ADIPOR1	53.07	457.5					ADIPOR1	-0.0477667	-0.0462288			ADIPOR1	-0.138047	-0.0742259
	ADIPOR2	25.89	54.15			ADIPOR2	25.09	34.425					ADIPOR2	25.09	25.89			ADIPOR2	34.425	54.15					ADIPOR2	-0.075161	-0.0728408			ADIPOR2	-0.215003	-0.574781
	ADIRF	64.295	662.825			ADIRF	33.18	129.965					ADIRF	33.18	64.295			ADIRF	129.965	662.825					ADIRF	0.0264996	0.172546			ADIRF	0.179331	0.180581
	ADK	36.435	1305.49			ADK	36.025	148.51					ADK	36.025	36.435			ADK	148.51	1305.49					ADK	0.0622505	-0.0054641			ADK	0.255874	0.978125
	ADM	26.895	63.11			ADM	24.23	49.4					ADM	24.23	26.895			ADM	49.4	63.11					ADM	-0.085968	-0.0664194			ADM	-0.153195	-0.563662
	ADM2	21.665	178.215			ADM2	20.8667	51.6333					ADM2	20.8667	21.665			ADM2	51.6333	178.215					ADM2	-0.128232	-0.0998362			ADM2	-0.143977	-0.420817
	ADM5	24.68	268.06			ADM5	25.365	41.395					ADM5	25.365	24.68			ADM5	41.395	268.06					ADM5	-0.0717053	-0.0805721			ADM5	-0.186235	-0.30932
	ADNP	24.0175	50.445			ADNP	24.9075	36.335					ADNP	24.9075	24.0175			ADNP	36.335	50.445					ADNP	-0.0774544	-0.0848051			ADNP	-0.20712	-0.579379
	ADNP2	22.09	103.03			ADNP2	21.325	50.085					ADNP2	21.325	22.09			ADNP2	50.085	103.03					ADNP2	-0.122473	-0.0971207			ADNP2	-0.150368	-0.514121
	ADO	29.885	833.91			ADO	27.925	75.62					ADO	27.925	29.885			ADO	75.62	833.91					ADO	-0.0395358	-0.047315			ADO	-0.044974	0.392897
	ADORA1	41.455	158.455			ADORA1	35.54	74.495					ADORA1	35.54	41.455			ADORA1	74.495	158.455					ADORA1	0.0561559	0.0266109			ADORA1	-0.0496174	-0.445339
	ADORA2A	25.65	322.085			ADORA2A	26.055	39.075					ADORA2A	26.055	25.65			ADORA2A	39.075	322.085					ADORA2A	-0.0630346	-0.0743743			ADORA2A	-0.195811	-0.242275
	ADORA2B	28.595	801.43			ADORA2B	25.775	62.55					ADORA2B	25.775	28.595			ADORA2B	62.55	801.43					ADORA2B	-0.0665532	-0.0555574			ADORA2B	-0.0989195	0.352589
	ADORA3	25.115	18.42			ADORA3	24.735	233.985					ADORA3	24.735	25.115			ADORA3	233.985	18.42					ADORA3	-0.079622	-0.0777927			ADORA3	0.608665	-0.619122
	ADPGK	25.15	412.695			ADPGK	25.625	46.83					ADPGK	25.625	25.15			ADPGK	46.83	412.695					ADPGK	-0.0684381	-0.077569			ADPGK	-0.163802	-0.129829
	ADPRH	35.88	1420.99			ADPRH	30.98	75.58					ADPRH	30.98	35.88			ADPRH	75.58	1420.99					ADPRH	-0.001146	-0.0090103			ADPRH	-0.0451391	1.12147
	ADPRHL1	141.015	3808.41			ADPRHL1	74.45	235.175					ADPRHL1	74.45	141.015			ADPRHL1	235.175	3808.41					ADPRHL1	0.545107	0.662744			ADPRHL1	0.613577	4.08424
	ADPRHL2	29.395	40.145			ADPRHL2	25.455	48.195					ADPRHL2	25.455	29.395			ADPRHL2	48.195	40.145					ADPRHL2	-0.0705744	-0.0504458			ADPRHL2	-0.158169	-0.592161
	ADPRM	24.33	132.045			ADPRM	24.725	36.575					ADPRM	24.725	24.33			ADPRM	36.575	132.045					ADPRM	-0.0797477	-0.0828084			ADPRM	-0.206129	-0.478114
	ADRA1A	27.1575	240.935			ADRA1A	25.53	38.72					ADRA1A	25.53	27.1575			ADRA1A	38.72	240.935					ADRA1A	-0.0696319	-0.0647422			ADRA1A	-0.197276	-0.342982
	ADRA1D	22.955	145.985			ADRA1D	23.805	57.935					ADRA1D	23.805	22.955			ADRA1D	57.935	145.985					ADRA1D	-0.0913086	-0.0915939			ADRA1D	-0.117968	-0.460814
	ADRA2A	21.23	165.4			ADRA2A	22.5	428.18					ADRA2A	22.5	21.23			ADRA2A	428.18	165.4					ADRA2A	-0.107707	-0.102616			ADRA2A	1.41019	-0.43672
	ADRA2B	23.395	82.08			ADRA2B	21.215	50.45					ADRA2B	21.215	23.395			ADRA2B	50.45	82.08					ADRA2B	-0.123855	-0.0887825			ADRA2B	-0.148861	-0.54012
	ADRB2	25.5975	402.512			ADRB2	25.425	36.3975					ADRB2	25.425	25.5975			ADRB2	36.3975	402.512					ADRB2	-0.0709514	-0.0747097			ADRB2	-0.206862	-0.142465
	ADRB3	25.34	389.32			ADRB3	25.78	47.42					ADRB3	25.78	25.34			ADRB3	47.42	389.32					ADRB3	-0.0664903	-0.076355			ADRB3	-0.161367	-0.158837
	ADRBK1	27.98	797.865			ADRBK1	27.76	69.385					ADRBK1	27.76	27.98			ADRBK1	69.385	797.865					ADRBK1	-0.0416092	-0.0594869			ADRBK1	-0.0707085	0.348165
	ADRBK2	30.63	1144.01			ADRBK2	27.05	55.55					ADRBK2	27.05	30.63			ADRBK2	55.55	1144.01					ADRBK2	-0.0505313	-0.0425549			ADRBK2	-0.127811	0.777729
	ADRM1	47.855	1559.36			ADRM1	119.05	124.75					ADRM1	119.05	47.855			ADRM1	124.75	1559.36					ADRM1	1.10556	0.0675033			ADRM1	0.157806	1.29318
	ADSL	51.03	990.835			ADSL	119.76	79.075					ADSL	119.76	51.03			ADSL	79.075	990.835					ADSL	1.11448	0.0877898			ADSL	-0.0307138	0.58764
	ADSS	48.835	1535.84			ADSS	37.35	2755.02					ADSS	37.35	48.835			ADSS	2755.02	1535.84					ADSS	0.0789007	0.073765			ADSS	11.014	1.26398
	ADSSL1	116.815	3560.3			ADSSL1	93.75	333.29					ADSSL1	93.75	116.815			ADSSL1	333.29	3560.3					ADSSL1	0.787635	0.50812			ADSSL1	1.01854	3.77634
	ADTRP	24.59	68.085			ADTRP	24.46	58.11					ADTRP	24.46	24.59			ADTRP	58.11	68.085					ADTRP	-0.0830777	-0.0811471			ADTRP	-0.117245	-0.557488
	AEBP1	26.54	118.31			AEBP1	19.735	45.79					AEBP1	19.735	26.54			AEBP1	45.79	118.31					AEBP1	-0.142453	-0.0686877			AEBP1	-0.168095	-0.495159
	AEBP2	22.4725	35.9325			AEBP2	22.125	42.145					AEBP2	22.125	22.4725			AEBP2	42.145	35.9325					AEBP2	-0.11242	-0.0946768			AEBP2	-0.18314	-0.597389
	AEN	26.81	55.15			AEN	26.21	44.665					AEN	26.21	26.81			AEN	44.665	55.15					AEN	-0.0610869	-0.0669625			AEN	-0.172738	-0.57354
	AEN_frag	25.11	53.25			AEN_frag	25.775	39.615					AEN_frag	25.775	25.11			AEN_frag	39.615	53.25					AEN_frag	-0.0665532	-0.0778246			AEN_frag	-0.193582	-0.575898
	AES	27.1825	1244.32			AES	29.49	91.3525					AES	29.49	27.1825			AES	91.3525	1244.32					AES	-0.0198697	-0.0645825			AES	0.0199606	0.902207
	AF080246.1_frag	31.9	1189.29			AF080246.1_frag	28.135	100.245					AF080246.1_frag	28.135	31.9			AF080246.1_frag	100.245	1189.29					AF080246.1_frag	-0.0368969	-0.0344403			AF080246.1_frag	0.0566637	0.833921
	AF100747.1_frag	19.775	34.86			AF100747.1_frag	22.3	32.325					AF100747.1_frag	22.3	19.775			AF100747.1_frag	32.325	34.86					AF100747.1_frag	-0.110221	-0.111912			AF100747.1_frag	-0.223671	-0.59872
	AF116637_frag	29.355	339.435			AF116637_frag	28.17	45.72					AF116637_frag	28.17	29.355			AF116637_frag	45.72	339.435					AF116637_frag	-0.0364571	-0.0507014			AF116637_frag	-0.168384	-0.220744
	AF332235.1_frag	33.59	1066.13			AF332235.1_frag	30.39	62.99					AF332235.1_frag	30.39	33.59			AF332235.1_frag	62.99	1066.13					AF332235.1_frag	-0.0085601	-0.0236421			AF332235.1_frag	-0.0971034	0.681087
	AFAP1	25.33	138.165			AFAP1	22.135	58.425					AFAP1	22.135	25.33			AFAP1	58.425	138.165					AFAP1	-0.112294	-0.0764189			AFAP1	-0.115945	-0.470519
	AFAP1L1	28.7975	419.82			AFAP1L1	27.5625	54.645					AFAP1L1	27.5625	28.7975			AFAP1L1	54.645	419.82					AFAP1L1	-0.0440911	-0.0542635			AFAP1L1	-0.131547	-0.120986
	AFAP1L2	49.5775	1636.39			AFAP1L2	31.1825	75.2075					AFAP1L2	31.1825	49.5775			AFAP1L2	75.2075	1636.39					AFAP1L2	0.00139862	0.0785092			AFAP1L2	-0.0466766	1.38878
	AFF1	26.11	127.275			AFF1	23.2	57.78					AFF1	23.2	26.11			AFF1	57.78	127.275					AFF1	-0.0989112	-0.0714352			AFF1	-0.118607	-0.484033
	AFF3	22.26	98.4			AFF3	21.265	49.87					AFF3	21.265	22.26			AFF3	49.87	98.4					AFF3	-0.123227	-0.0960345			AFF3	-0.151255	-0.519867
	AFF4	31.13	758.38			AFF4	27	70.685					AFF4	27	31.13			AFF4	70.685	758.38					AFF4	-0.0511596	-0.0393601			AFF4	-0.0653429	0.299165
	AFG3L2	28.695	285.85			AFG3L2	28.485	42.63					AFG3L2	28.485	28.695			AFG3L2	42.63	285.85					AFG3L2	-0.0324987	-0.0549184			AFG3L2	-0.181138	-0.287243
	AFM	35.59	312.125			AFM	27.79	0					AFM	27.79	35.59			AFM	0	312.125					AFM	-0.0412323	-0.0108632			AFM	-0.35709	-0.254635
	AFMID	20.51	107.205			AFMID	20.04	47.74					AFMID	20.04	20.51			AFMID	47.74	107.205					AFMID	-0.13862	-0.107216			AFMID	-0.160047	-0.50894
	AFP	25.255	652.93			AFP	24.49	63.425					AFP	24.49	25.255			AFP	63.425	652.93					AFP	-0.0827008	-0.0768981			AFP	-0.095308	0.168302
	AFTPH	24.255	45.85			AFTPH	25.305	34.51					AFTPH	25.305	24.255			AFTPH	34.51	45.85					AFTPH	-0.0724593	-0.0832876			AFTPH	-0.214652	-0.585081
	AGA	25.96	229.213			AGA	26.38	50.97					AGA	26.38	25.96			AGA	50.97	229.213					AGA	-0.0589506	-0.0723936			AGA	-0.146715	-0.357529
	AGAP1	23.42	390.92			AGAP1	24.41	6.18					AGAP1	24.41	23.42			AGAP1	6.18	390.92					AGAP1	-0.0837061	-0.0886228			AGAP1	-0.331582	-0.156851
	AGAP2	31.685	972.78			AGAP2	27.29	57.6					AGAP2	27.29	31.685			AGAP2	57.6	972.78					AGAP2	-0.0475154	-0.035814			AGAP2	-0.11935	0.565234
	AGAP3	25.735	111.87			AGAP3	21.965	48.63					AGAP3	21.965	25.735			AGAP3	48.63	111.87					AGAP3	-0.11443	-0.0738312			AGAP3	-0.156373	-0.503151
	AGBL2	23.945	204.665			AGBL2	25.045	43.535					AGBL2	25.045	23.945			AGBL2	43.535	204.665					AGBL2	-0.0757265	-0.0852683			AGBL2	-0.177402	-0.387993
	AGBL3	24.215	77.18			AGBL3	24.765	60.045					AGBL3	24.765	24.215			AGBL3	60.045	77.18					AGBL3	-0.0792451	-0.0835432			AGBL3	-0.109259	-0.546201
	AGBL4	29.645	404.16			AGBL4	24.755	67.215					AGBL4	24.755	29.645			AGBL4	67.215	404.16					AGBL4	-0.0793707	-0.0488485			AGBL4	-0.079665	-0.140421
	AGBL5	25.0675	191.015			AGBL5	25.0675	48.19					AGBL5	25.0675	25.0675			AGBL5	48.19	191.015					AGBL5	-0.0754438	-0.0780961			AGBL5	-0.158189	-0.404932
	AGER	27.57	446.305			AGER	27.855	63.845					AGER	27.855	27.57			AGER	63.845	446.305					AGER	-0.0404155	-0.0621066			AGER	-0.0935744	-0.0881188
	AGFG1	32.73	713.069			AGFG1	28.6537	56.5513					AGFG1	28.6537	32.73			AGFG1	56.5513	713.069					AGFG1	-0.0303782	-0.029137			AGFG1	-0.123679	0.242934
	AGFG2	30.16	560.73			AGFG2	27.2275	91.28					AGFG2	27.2275	30.16			AGFG2	91.28	560.73					AGFG2	-0.0483008	-0.0455579			AGFG2	0.0196614	0.053882
	AGGF1	32.8325	1847.05			AGGF1	25.8825	74.155					AGGF1	25.8825	32.8325			AGGF1	74.155	1847.05					AGGF1	-0.0652023	-0.0284821			AGGF1	-0.0510207	1.6502
	AGK	28.035	59.7433			AGK	25.0367	38.0733					AGK	25.0367	28.035			AGK	38.0733	59.7433					AGK	-0.0758312	-0.0591355			AGK	-0.199945	-0.56784
	AGL	22.365	942.54			AGL	20.99	43.615					AGL	20.99	22.365			AGL	43.615	942.54					AGL	-0.126683	-0.0953636			AGL	-0.177072	0.527706
	AGMAT	29.34	659.16			AGMAT	27.595	0					AGMAT	27.595	29.34			AGMAT	0	659.16					AGMAT	-0.0436827	-0.0507972			AGMAT	-0.35709	0.176033
	AGO1	27.9525	379.272			AGO1	27.02	44.19					AGO1	27.02	27.9525			AGO1	44.19	379.272					AGO1	-0.0509082	-0.0596626			AGO1	-0.174699	-0.171306
	AGO2	166.67	1351.44			AGO2	32.795	89.06					AGO2	32.795	166.67			AGO2	89.06	1351.44					AGO2	0.0216616	0.826665			AGO2	0.0104985	1.03515
	AGO2_frag	26.955	62.575			AGO2_frag	25.825	36.635					AGO2_frag	25.825	26.955			AGO2_frag	36.635	62.575					AGO2_frag	-0.0659249	-0.0660361			AGO2_frag	-0.205882	-0.564326
	AGO3	27.6375	409.79			AGO3	24.69	59.9575					AGO3	24.69	27.6375			AGO3	59.9575	409.79					AGO3	-0.0801875	-0.0616753			AGO3	-0.10962	-0.133434
	AGO4	23.695	109.355			AGO4	21.52	52.135					AGO4	21.52	23.695			AGO4	52.135	109.355					AGO4	-0.120022	-0.0868657			AGO4	-0.141907	-0.506272
	AGPAT1	23.1525	93.1625			AGPAT1	25.5975	32.2975					AGPAT1	25.5975	23.1525			AGPAT1	32.2975	93.1625					AGPAT1	-0.0687837	-0.0903319			AGPAT1	-0.223784	-0.526367
	AGPAT2	27.2563	365.561			AGPAT2	26.06	33.3612					AGPAT2	26.06	27.2563			AGPAT2	33.3612	365.561					AGPAT2	-0.0629718	-0.0641113			AGPAT2	-0.219394	-0.188321
	AGPAT3	23.965	420.3			AGPAT3	24.79	59.155					AGPAT3	24.79	23.965			AGPAT3	59.155	420.3					AGPAT3	-0.0789309	-0.0851405			AGPAT3	-0.112932	-0.120391
	AGPAT3_frag	28.28	62.79			AGPAT3_frag	25.345	39.175					AGPAT3_frag	25.345	28.28			AGPAT3_frag	39.175	62.79					AGPAT3_frag	-0.0719566	-0.0575701			AGPAT3_frag	-0.195398	-0.564059
	AGPAT4	27.205	373.885			AGPAT4	47.27	276.42					AGPAT4	47.27	27.205			AGPAT4	276.42	373.885					AGPAT4	0.203558	-0.0644387			AGPAT4	0.783812	-0.177992
	AGPAT5	25.39	279.805			AGPAT5	25.985	36.885					AGPAT5	25.985	25.39			AGPAT5	36.885	279.805					AGPAT5	-0.0639143	-0.0760356			AGPAT5	-0.20485	-0.294744
	AGR2	26.775	269.01			AGR2	27.225	44.06					AGR2	27.225	26.775			AGR2	44.06	269.01					AGR2	-0.0483322	-0.0671862			AGR2	-0.175235	-0.308141
	AGR3	26.995	401.705			AGR3	25.56	260.945					AGR3	25.56	26.995			AGR3	260.945	401.705					AGR3	-0.0692549	-0.0657805			AGR3	0.71994	-0.143467
	AGRP	22.83	84.525			AGRP	21.61	51.83					AGRP	21.61	22.83			AGRP	51.83	84.525					AGRP	-0.118891	-0.0923925			AGRP	-0.143165	-0.537086
	AGT	27.585	676.055			AGT	27.165	47.52					AGT	27.165	27.585			AGT	47.52	676.055					AGT	-0.0490861	-0.0620107			AGT	-0.160955	0.197
	AGTPBP1	32.915	211.08			AGTPBP1	25.655	38.125					AGTPBP1	25.655	32.915			AGTPBP1	38.125	211.08					AGTPBP1	-0.0680611	-0.027955			AGTPBP1	-0.199732	-0.380032
	AGTR1	29.3507	366.923			AGTR1	29.8068	107.799					AGTR1	29.8068	29.3507			AGTR1	107.799	366.923					AGTR1	-0.0158885	-0.050729			AGTR1	0.0878408	-0.186631
	AGTR2	26.605	223.505			AGTR2	26.1175	35.79					AGTR2	26.1175	26.605			AGTR2	35.79	223.505					AGTR2	-0.0622492	-0.0682724			AGTR2	-0.209369	-0.364612
	AGTRAP	41.18	1293.52			AGTRAP	41.415	219.485					AGTRAP	41.415	41.18			AGTRAP	219.485	1293.52					AGTRAP	0.129982	0.0248538			AGTRAP	0.548818	0.963264
	AGXT	35.225	1011.69			AGXT	33.835	81.285					AGXT	33.835	35.225			AGXT	81.285	1011.69					AGXT	0.0347305	-0.0131954			AGXT	-0.0215922	0.613521
	AGXT2	20.62	97.19			AGXT2	21.105	48.965					AGXT2	21.105	20.62			AGXT2	48.965	97.19					AGXT2	-0.125237	-0.106513			AGXT2	-0.154991	-0.521369
	AHCY	27.13	81.155			AHCY	26.445	43.805					AHCY	26.445	27.13			AHCY	43.805	81.155					AHCY	-0.0581338	-0.0649179			AHCY	-0.176288	-0.541268
	AHCYL1	61.2525	1379.34			AHCYL1	30.9925	129.67					AHCYL1	30.9925	61.2525			AHCYL1	129.67	1379.34					AHCYL1	-0.000989	0.153106			AHCYL1	0.178113	1.06977
	AHCYL2	61.915	1398.82			AHCYL2	27.77	170.87					AHCYL2	27.77	61.915			AHCYL2	170.87	1398.82					AHCYL2	-0.0414836	0.157339			AHCYL2	0.348163	1.09394
	AHDC1	22.84	49.99			AHDC1	23.855	136.045					AHDC1	23.855	22.84			AHDC1	136.045	49.99					AHDC1	-0.0906803	-0.0923286			AHDC1	0.204425	-0.579943
	AHDC1_frag	28.7875	298.755			AHDC1_frag	25.385	114.078					AHDC1_frag	25.385	28.7875			AHDC1_frag	114.078	298.755					AHDC1_frag	-0.071454	-0.0543274			AHDC1_frag	0.113756	-0.271228
	AHI1	24.5875	258.623			AHI1	23.0025	53.78					AHI1	23.0025	24.5875			AHI1	53.78	258.623					AHI1	-0.101393	-0.0811631			AHI1	-0.135117	-0.321032
	AHNAK	29.9025	541.582			AHNAK	37.3025	51.245					AHNAK	37.3025	29.9025			AHNAK	51.245	541.582					AHNAK	0.0783038	-0.0472032			AHNAK	-0.14558	0.0301201
	AHNAK2	48.3075	1048.08			AHNAK2	32.35	116.172					AHNAK2	32.35	48.3075			AHNAK2	116.172	1048.08					AHNAK2	0.0160697	0.0703946			AHNAK2	0.122403	0.658674
	AHR	23.56	67.235			AHR	25.355	0					AHR	25.355	23.56			AHR	0	67.235					AHR	-0.071831	-0.0877282			AHR	-0.35709	-0.558543
	AHRR	23.28	87.94			AHRR	21.66	51.645					AHRR	21.66	23.28			AHRR	51.645	87.94					AHRR	-0.118263	-0.0895173			AHRR	-0.143929	-0.532848
	AHSA1	39.91	2234.3			AHSA1	35.475	307.22					AHSA1	35.475	39.91			AHSA1	307.22	2234.3					AHSA1	0.0553391	0.0167392			AHSA1	0.910937	2.13078
	AHSA2	26.725	370.25			AHSA2	26.325	39.75					AHSA2	26.325	26.725			AHSA2	39.75	370.25					AHSA2	-0.0596418	-0.0675056			AHSA2	-0.193025	-0.182503
	AHSG	48.31	532.1			AHSG	35.535	87.64					AHSG	35.535	48.31			AHSG	87.64	532.1					AHSG	0.0560931	0.0704105			AHSG	0.00463757	0.0183523
	AHSP	25.03	47.465			AHSP	25.09	25.5					AHSP	25.09	25.03			AHSP	25.5	47.465					AHSP	-0.075161	-0.0783358			AHSP	-0.25184	-0.583077
	AICDA	19.37	77.585			AICDA	18.95	37.645					AICDA	18.95	19.37			AICDA	37.645	77.585					AICDA	-0.152318	-0.1145			AICDA	-0.201713	-0.545698
	AIDA	74.26	727.175			AIDA	149.925	225.155					AIDA	149.925	74.26			AIDA	225.155	727.175					AIDA	1.49354	0.236217			AIDA	0.57222	0.260439
	AIF1	27.5388	423.475			AIF1	30.1375	78.5075					AIF1	30.1375	27.5388			AIF1	78.5075	423.475					AIF1	-0.0117331	-0.0623062			AIF1	-0.0330561	-0.116451
	AIF1L	64.5533	961.552			AIF1L	53.8867	92.135					AIF1L	53.8867	64.5533			AIF1L	92.135	961.552					AIF1L	0.286704	0.174196			AIF1L	0.0231903	0.551299
	AIFM1	30.55	999.88			AIFM1	31.37	137.36					AIFM1	31.37	30.55			AIFM1	137.36	999.88					AIFM1	0.00375478	-0.043066			AIFM1	0.209853	0.598865
	AIFM2	30.82	1337.52			AIFM2	29.955	169.93					AIFM2	29.955	30.82			AIFM2	169.93	1337.52					AIFM2	-0.0140264	-0.0413409			AIFM2	0.344283	1.01787
	AIFM3	32.855	1554.51			AIFM3	27.7225	118.293					AIFM3	27.7225	32.855			AIFM3	118.293	1554.51					AIFM3	-0.0420805	-0.0283383			AIFM3	0.131153	1.28716
	AIG1	30.03	111.81			AIG1	22.995	36.16					AIG1	22.995	30.03			AIG1	36.16	111.81					AIG1	-0.101487	-0.0463885			AIG1	-0.207842	-0.503225
	AIM1	39.67	1502.44			AIM1	29.665	100.23					AIM1	29.665	39.67			AIM1	100.23	1502.44					AIM1	-0.0176706	0.0152057			AIM1	0.0566018	1.22254
	AIM1L	33.98	2562.24			AIM1L	41.35	91.805					AIM1L	41.35	33.98			AIM1L	91.805	2562.24					AIM1L	0.129166	-0.0211502			AIM1L	0.0218283	2.53775
	AIM2	25.315	125.67			AIM2	23.3025	35.985					AIM2	23.3025	25.315			AIM2	35.985	125.67					AIM2	-0.0976231	-0.0765148			AIM2	-0.208564	-0.486025
	AIMP1	35.595	973.57			AIMP1	29.485	59.72					AIMP1	29.485	35.595			AIMP1	59.72	973.57					AIMP1	-0.0199325	-0.0108313			AIMP1	-0.1106	0.566214
	AIMP2	54.92	941.26			AIMP2	29.365	106					AIMP2	29.365	54.92			AIMP2	106	941.26					AIMP2	-0.0214405	0.112645			AIMP2	0.080417	0.526118
	AIPL1	34.685	1346.81			AIPL1	31.66	45.62					AIPL1	31.66	34.685			AIPL1	45.62	1346.81					AIPL1	0.00739899	-0.0166457			AIPL1	-0.168797	1.0294
	AJ315540.1_frag	54.31	892.785			AJ315540.1_frag	38.555	58.19					AJ315540.1_frag	38.555	54.31			AJ315540.1_frag	58.19	892.785					AJ315540.1_frag	0.094043	0.108747			AJ315540.1_frag	-0.116915	0.46596
	AJAP1	21.185	90.635			AJAP1	22.0375	52.1725					AJAP1	22.0375	21.185			AJAP1	52.1725	90.635					AJAP1	-0.113519	-0.102903			AJAP1	-0.141752	-0.529503
	AJUBA	29.82	452.86			AJUBA	33.7425	98.675					AJUBA	33.7425	29.82			AJUBA	98.675	452.86					AJUBA	0.0335681	-0.0477303			AJUBA	0.0501837	-0.0799841
	AK023277_frag	22.165	177.885			AK023277_frag	25.245	5.5					AK023277_frag	25.245	22.165			AK023277_frag	5.5	177.885					AK023277_frag	-0.0732133	-0.0966415			AK023277_frag	-0.334389	-0.421227
	AK024408.1_frag	25.705	33.56			AK024408.1_frag	24.06	42.97					AK024408.1_frag	24.06	25.705			AK024408.1_frag	42.97	33.56					AK024408.1_frag	-0.0881042	-0.0740229			AK024408.1_frag	-0.179734	-0.600333
	AK054893.1_frag	19.65	79.025			AK054893.1_frag	20.76	34.56					AK054893.1_frag	20.76	19.65			AK054893.1_frag	34.56	79.025					AK054893.1_frag	-0.129573	-0.112711			AK054893.1_frag	-0.214446	-0.543911
	AK055254.1_frag	24.14	44.275			AK055254.1_frag	24.6	31.765					AK055254.1_frag	24.6	24.14			AK055254.1_frag	31.765	44.275					AK055254.1_frag	-0.0813185	-0.0840224			AK055254.1_frag	-0.225982	-0.587036
	AK055694_frag	21.655	66.6			AK055694_frag	23.325	37.18					AK055694_frag	23.325	21.655			AK055694_frag	37.18	66.6					AK055694_frag	-0.0973404	-0.0999001			AK055694_frag	-0.203632	-0.559331
	AK056246.1_frag	28.73	1097.86			AK056246.1_frag	29.995	46.715					AK056246.1_frag	29.995	28.73			AK056246.1_frag	46.715	1097.86					AK056246.1_frag	-0.0135238	-0.0546948			AK056246.1_frag	-0.164277	0.720451
	AK057677.1_frag	24.015	574.365			AK057677.1_frag	23.635	6.26					AK057677.1_frag	23.635	24.015			AK057677.1_frag	6.26	574.365					AK057677.1_frag	-0.0934449	-0.084821			AK057677.1_frag	-0.331252	0.070803
	AK074283_frag	23.195	21.335			AK074283_frag	23.76	32.055					AK074283_frag	23.76	23.195			AK074283_frag	32.055	21.335					AK074283_frag	-0.0918741	-0.0900604			AK074283_frag	-0.224785	-0.615504
	AK074549.1_frag	23.48	325.72			AK074549.1_frag	23.255	32.385					AK074549.1_frag	23.255	23.48			AK074549.1_frag	32.385	325.72					AK074549.1_frag	-0.09822	-0.0882394			AK074549.1_frag	-0.223423	-0.237764
	AK091027.1_frag	20.435	69.79			AK091027.1_frag	24.21	45.39					AK091027.1_frag	24.21	20.435			AK091027.1_frag	45.39	69.79					AK091027.1_frag	-0.0862193	-0.107695			AK091027.1_frag	-0.169746	-0.555372
	AK093936.1_frag	23.345	44.265			AK093936.1_frag	24.325	34.525					AK093936.1_frag	24.325	23.345			AK093936.1_frag	34.525	44.265					AK093936.1_frag	-0.0847742	-0.089102			AK093936.1_frag	-0.21459	-0.587048
	AK094777.1_frag	23.04	171.19			AK094777.1_frag	27.35	44.895					AK094777.1_frag	27.35	23.04			AK094777.1_frag	44.895	171.19					AK094777.1_frag	-0.0467614	-0.0910508			AK094777.1_frag	-0.171789	-0.429535
	AK096729.1_frag	23.51	36.48			AK096729.1_frag	23.805	28.765					AK096729.1_frag	23.805	23.51			AK096729.1_frag	28.765	36.48					AK096729.1_frag	-0.0913086	-0.0880477			AK096729.1_frag	-0.238364	-0.596709
	AK097058.1_frag	21.935	70.43			AK097058.1_frag	24.355	39.695					AK097058.1_frag	24.355	21.935			AK097058.1_frag	39.695	70.43					AK097058.1_frag	-0.0843972	-0.0981111			AK097058.1_frag	-0.193252	-0.554578
	AK1	77.5175	1042.88			AK1	38.4825	113.44					AK1	38.4825	77.5175			AK1	113.44	1042.88					AK1	0.093132	0.25703			AK1	0.111125	0.652221
	AK125151_frag	27.485	401.925			AK125151_frag	26.33	39.325					AK125151_frag	26.33	27.485			AK125151_frag	39.325	401.925					AK125151_frag	-0.0595789	-0.0626497			AK125151_frag	-0.194779	-0.143194
	AK125177_frag	22.215	59.2			AK125177_frag	22.735	0					AK125177_frag	22.735	22.215			AK125177_frag	0	59.2					AK125177_frag	-0.104755	-0.096322			AK125177_frag	-0.35709	-0.568514
	AK125266.1_frag	31.54	1171.65			AK125266.1_frag	30.875	64.76					AK125266.1_frag	30.875	31.54			AK125266.1_frag	64.76	1171.65					AK125266.1_frag	-0.0024655	-0.0367405			AK125266.1_frag	-0.0897979	0.812037
	AK126356.1_frag	24.905	360.73			AK126356.1_frag	24.695	47.07					AK126356.1_frag	24.695	24.905			AK126356.1_frag	47.07	360.73					AK126356.1_frag	-0.0801247	-0.0791344			AK126356.1_frag	-0.162812	-0.194317
	AK126796.1_frag	24.445	89.9			AK126796.1_frag	22.91	49.395					AK126796.1_frag	22.91	24.445			AK126796.1_frag	49.395	89.9					AK126796.1_frag	-0.102555	-0.0820736			AK126796.1_frag	-0.153216	-0.530415
	AK127233_frag	23.895	87.505			AK127233_frag	26.325	40.055					AK127233_frag	26.325	23.895			AK127233_frag	40.055	87.505					AK127233_frag	-0.0596418	-0.0855878			AK127233_frag	-0.191766	-0.533388
	AK127387.1_frag	20.775	54.495			AK127387.1_frag	22.805	35.17					AK127387.1_frag	22.805	20.775			AK127387.1_frag	35.17	54.495					AK127387.1_frag	-0.103875	-0.105523			AK127387.1_frag	-0.211928	-0.574353
	AK127732.1_frag	21.33	55.83			AK127732.1_frag	23.23	35.695					AK127732.1_frag	23.23	21.33			AK127732.1_frag	35.695	55.83					AK127732.1_frag	-0.0985342	-0.101977			AK127732.1_frag	-0.209761	-0.572696
	AK127903.1_frag	20.845	179.275			AK127903.1_frag	21.555	38.04					AK127903.1_frag	21.555	20.845			AK127903.1_frag	38.04	179.275					AK127903.1_frag	-0.119583	-0.105076			AK127903.1_frag	-0.200083	-0.419502
	AK128288.1_frag	28.44	108.79			AK128288.1_frag	25.41	38.74					AK128288.1_frag	25.41	28.44			AK128288.1_frag	38.74	108.79					AK128288.1_frag	-0.0711398	-0.0565477			AK128288.1_frag	-0.197193	-0.506973
	AK131224.1_frag	23.255	390.765			AK131224.1_frag	23.245	303.64					AK131224.1_frag	23.245	23.255			AK131224.1_frag	303.64	390.765					AK131224.1_frag	-0.0983457	-0.089677			AK131224.1_frag	0.896161	-0.157044
	AK2	37.385	1130.22			AK2	37.3825	91.2175					AK2	37.3825	37.385			AK2	91.2175	1130.22					AK2	0.0793091	0.00060585			AK2	0.0194034	0.760616
	AK290580_frag	21.255	144.58			AK290580_frag	22.775	766.285					AK290580_frag	22.775	21.255			AK290580_frag	766.285	144.58					AK290580_frag	-0.104252	-0.102456			AK290580_frag	2.80569	-0.462558
	AK293512_frag	29.41	658.6			AK293512_frag	26.14	43.165					AK293512_frag	26.14	29.41			AK293512_frag	43.165	658.6					AK293512_frag	-0.0619665	-0.05035			AK293512_frag	-0.178929	0.175338
	AK3	29.855	482.66			AK3	27.365	59.015					AK3	27.365	29.855			AK3	59.015	482.66					AK3	-0.0465729	-0.0475067			AK3	-0.11351	-0.0430024
	AK312033.1_frag	23.89	53.275			AK312033.1_frag	23.695	34.965					AK312033.1_frag	23.695	23.89			AK312033.1_frag	34.965	53.275					AK312033.1_frag	-0.0926909	-0.0856197			AK312033.1_frag	-0.212774	-0.575867
	AK4	27.75	615.81			AK4	27.3333	337.533					AK4	27.3333	27.75			AK4	337.533	615.81					AK4	-0.0469708	-0.0609565			AK4	1.03605	0.122236
	AK5	68.755	1581.35			AK5	118.52	277.02					AK5	118.52	68.755			AK5	277.02	1581.35					AK5	1.0989	0.201043			AK5	0.786289	1.32047
	AK6	31.42	1408.14			AK6	28.675	48.975					AK6	28.675	31.42			AK6	48.975	1408.14					AK6	-0.0301112	-0.0375072			AK6	-0.154949	1.10552
	AK7	32.44	1609.72			AK7	31.375	96.39					AK7	31.375	32.44			AK7	96.39	1609.72					AK7	0.00381762	-0.03099			AK7	0.0407525	1.35568
	AK8	28.425	776.905			AK8	26.26	49.65					AK8	26.26	28.425			AK8	49.65	776.905					AK8	-0.0604586	-0.0566436			AK8	-0.152163	0.322154
	AK9	24.23	194.207			AK9	24.8067	52.83					AK9	24.8067	24.23			AK9	52.83	194.207					AK9	-0.0787215	-0.0834473			AK9	-0.139038	-0.400971
	AKAP1	26.83	45.2			AKAP1	24.87	35.125					AKAP1	24.87	26.83			AKAP1	35.125	45.2					AKAP1	-0.0779256	-0.0668348			AKAP1	-0.212114	-0.585888
	AKAP10	18.37	68.255			AKAP10	19.755	39.375					AKAP10	19.755	18.37			AKAP10	39.375	68.255					AKAP10	-0.142202	-0.120889			AKAP10	-0.194573	-0.557277
	AKAP11	26.6825	285.42			AKAP11	22.175	43.9075					AKAP11	22.175	26.6825			AKAP11	43.9075	285.42					AKAP11	-0.111792	-0.0677772			AKAP11	-0.175865	-0.287776
	AKAP12	38.695	1014.87			AKAP12	29.725	87.945					AKAP12	29.725	38.695			AKAP12	87.945	1014.87					AKAP12	-0.0169166	0.00897602			AKAP12	0.00589644	0.617461
	AKAP13	38.065	102.34			AKAP13	22.12	58.93					AKAP13	22.12	38.065			AKAP13	58.93	102.34					AKAP13	-0.112483	0.00495067			AKAP13	-0.113861	-0.514977
	AKAP13_frag	24.6	30.76			AKAP13_frag	25.365	0					AKAP13_frag	25.365	24.6			AKAP13_frag	0	30.76					AKAP13_frag	-0.0717053	-0.0810832			AKAP13_frag	-0.35709	-0.603808
	AKAP14	25.0183	381.08			AKAP14	26.75	51.5567					AKAP14	26.75	25.0183			AKAP14	51.5567	381.08					AKAP14	-0.0543011	-0.0784103			AKAP14	-0.144294	-0.169063
	AKAP17A	23.2825	35.78			AKAP17A	22.9625	57.7075					AKAP17A	22.9625	23.2825			AKAP17A	57.7075	35.78					AKAP17A	-0.101896	-0.0895013			AKAP17A	-0.118906	-0.597578
	AKAP5	25.915	263.59			AKAP5	26.02	40.445					AKAP5	26.02	25.915			AKAP5	40.445	263.59					AKAP5	-0.0634745	-0.0726811			AKAP5	-0.190156	-0.314867
	AKAP7	54.37	721.265			AKAP7	27.3975	117.013					AKAP7	27.3975	54.37			AKAP7	117.013	721.265					AKAP7	-0.0461645	0.109131			AKAP7	0.12587	0.253105
	AKAP8	44.955	1866.64			AKAP8	24.6	71.425					AKAP8	24.6	44.955			AKAP8	71.425	1866.64					AKAP8	-0.0813185	0.048974			AKAP8	-0.0622886	1.67452
	AKAP8L	35.29	1416.55			AKAP8L	28.5125	65.7325					AKAP8L	28.5125	35.29			AKAP8L	65.7325	1416.55					AKAP8L	-0.0321532	-0.01278			AKAP8L	-0.0857839	1.11594
	AKIP1	26.485	131.43			AKIP1	26.22	35.98					AKIP1	26.22	26.485			AKIP1	35.98	131.43					AKIP1	-0.0609612	-0.0690391			AKIP1	-0.208585	-0.478877
	AKIRIN2	28.845	50.845			AKIRIN2	24.975	36.695					AKIRIN2	24.975	28.845			AKIRIN2	36.695	50.845					AKIRIN2	-0.0766061	-0.05396			AKIRIN2	-0.205634	-0.578882
	AKNA	24.815	263.55			AKNA	22.84	56.71					AKNA	22.84	24.815			AKNA	56.71	263.55					AKNA	-0.103435	-0.0797095			AKNA	-0.123024	-0.314917
	AKNAD1	32.92	802.375			AKNAD1	29.76	120.395					AKNAD1	29.76	32.92			AKNAD1	120.395	802.375					AKNAD1	-0.0164768	-0.027923			AKNAD1	0.139831	0.353762
	AKR1A1	3308.6	2995.72			AKR1A1	2599.61	379.93					AKR1A1	2599.61	3308.6			AKR1A1	379.93	2995.72					AKR1A1	32.2769	20.9019			AKR1A1	1.21104	3.07569
	AKR1B1	574.11	1662.32			AKR1B1	374.665	130.165					AKR1B1	374.665	574.11			AKR1B1	130.165	1662.32					AKR1B1	4.31767	3.42998			AKR1B1	0.180156	1.42094
	AKR1B10	489.455	4510.72			AKR1B10	228.835	334.585					AKR1B10	228.835	489.455			AKR1B10	334.585	4510.72					AKR1B10	2.48514	2.88908			AKR1B10	1.02388	4.95579
	AKR1C1	34.74	1983.44			AKR1C1	36.1	62.91					AKR1C1	36.1	34.74			AKR1C1	62.91	1983.44					AKR1C1	0.063193	-0.0162942			AKR1C1	-0.0974336	1.81946
	AKR1C2	61.96	2362.04			AKR1C2	64.64	177.975					AKR1C2	64.64	61.96			AKR1C2	177.975	2362.04					AKR1C2	0.421833	0.157626			AKR1C2	0.377488	2.2893
	AKR1C3	205.865	4900.66			AKR1C3	39.295	2545.59					AKR1C3	39.295	205.865			AKR1C3	2545.59	4900.66					AKR1C3	0.103342	1.0771			AKR1C3	10.1496	5.43972
	AKR1C4	401.165	6830.81			AKR1C4	143.245	234.695					AKR1C4	143.245	401.165			AKR1C4	234.695	6830.81					AKR1C4	1.4096	2.32496			AKR1C4	0.611596	7.83502
	AKR1C8P	30.02	810.42			AKR1C8P	26.03	65.33					AKR1C8P	26.03	30.02			AKR1C8P	65.33	810.42					AKR1C8P	-0.0633488	-0.0464524			AKR1C8P	-0.0874452	0.363746
	AKR1D1	41.035	1909.09			AKR1D1	35.205	113.68					AKR1D1	35.205	41.035			AKR1D1	113.68	1909.09					AKR1D1	0.0519462	0.0239273			AKR1D1	0.112116	1.72718
	AKR1E2	31.87	520.685			AKR1E2	29.065	48.965					AKR1E2	29.065	31.87			AKR1E2	48.965	520.685					AKR1E2	-0.0252103	-0.0346319			AKR1E2	-0.154991	0.00418638
	AKR7A2	689.57	3604.83			AKR7A2	277.215	256.935					AKR7A2	277.215	689.57			AKR7A2	256.935	3604.83					AKR7A2	3.0931	4.16771			AKR7A2	0.70339	3.83159
	AKR7A3	36.475	2187.53			AKR7A3	35.585	171.385					AKR7A3	35.585	36.475			AKR7A3	171.385	2187.53					AKR7A3	0.0567214	-0.0052085			AKR7A3	0.350289	2.07274
	AKR7L	23.81	41.65			AKR7L	24.59	55.765					AKR7L	24.59	23.81			AKR7L	55.765	41.65					AKR7L	-0.0814441	-0.0861309			AKR7L	-0.126924	-0.590293
	AKT1	162.7	5693.53			AKT1	141.195	318.31					AKT1	141.195	162.7			AKT1	318.31	5693.53					AKT1	1.38384	0.801299			AKT1	0.95671	6.42366
	AKT1S1	29.505	350.668			AKT1S1	27.22	41.96					AKT1S1	27.22	29.505			AKT1S1	41.96	350.668					AKT1S1	-0.048395	-0.049743			AKT1S1	-0.183903	-0.206804
	AKT2	188.855	7044.56			AKT2	115.06	331.55					AKT2	115.06	188.855			AKT2	331.55	7044.56					AKT2	1.05542	0.968415			AKT2	1.01136	8.10028
	AKT3	117.725	2089.32			AKT3	54.4975	199.553					AKT3	54.4975	117.725			AKT3	199.553	2089.32					AKT3	0.29438	0.513934			AKT3	0.466548	1.95085
	AKTIP	23.7925	210.84			AKTIP	23.8675	41.555					AKTIP	23.8675	23.7925			AKTIP	41.555	210.84					AKTIP	-0.0905232	-0.0862427			AKTIP	-0.185575	-0.38033
	AL035684.25_frag	28.435	280.855			AL035684.25_frag	29.475	42.595					AL035684.25_frag	29.475	28.435			AL035684.25_frag	42.595	280.855					AL035684.25_frag	-0.0200582	-0.0565797			AL035684.25_frag	-0.181282	-0.293441
	AL132660.14_frag	24.14	55.755			AL132660.14_frag	24.385	35.035					AL132660.14_frag	24.385	24.14			AL132660.14_frag	35.035	55.755					AL132660.14_frag	-0.0840202	-0.0840224			AL132660.14_frag	-0.212485	-0.572789
	AL133163_frag	25.86	355.08			AL133163_frag	26.05	0					AL133163_frag	26.05	25.86			AL133163_frag	0	355.08					AL133163_frag	-0.0630975	-0.0730325			AL133163_frag	-0.35709	-0.201328
	AL137795.10_frag	29.555	571.395			AL137795.10_frag	29.085	0					AL137795.10_frag	29.085	29.555			AL137795.10_frag	0	571.395					AL137795.10_frag	-0.024959	-0.0494235			AL137795.10_frag	-0.35709	0.0671172
	AL139378.15_frag	20.52	26.78			AL139378.15_frag	22.87	0					AL139378.15_frag	22.87	20.52			AL139378.15_frag	0	26.78					AL139378.15_frag	-0.103058	-0.107152			AL139378.15_frag	-0.35709	-0.608747
	ALAD	260.88	1550.53			ALAD	245.965	400.235					ALAD	245.965	260.88			ALAD	400.235	1550.53					ALAD	2.7004	1.42861			ALAD	1.29485	1.28221
	ALAS1	22.375	207.335			ALAS1	21.97	49.315					ALAS1	21.97	22.375			ALAS1	49.315	207.335					ALAS1	-0.114368	-0.0952997			ALAS1	-0.153546	-0.384679
	ALAS2	29.775	1088.01			ALAS2	30.25	75.515					ALAS2	30.25	29.775			ALAS2	75.515	1088.01					ALAS2	-0.0103194	-0.0480178			ALAS2	-0.0454074	0.708234
	ALB	24.2567	253.672			ALB	27.0017	54.2933					ALB	27.0017	24.2567			ALB	54.2933	253.672					ALB	-0.0511386	-0.0832769			ALB	-0.132998	-0.327176
	ALCAM	26.0775	264.382			ALCAM	23.515	47.3025					ALCAM	23.515	26.0775			ALCAM	47.3025	264.382					ALCAM	-0.0949528	-0.0716428			ALCAM	-0.161852	-0.313884
	ALDH16A1	22.305	583.07			ALDH16A1	25.455	49.895					ALDH16A1	25.455	22.305			ALDH16A1	49.895	583.07					ALDH16A1	-0.0705744	-0.095747			ALDH16A1	-0.151152	0.0816058
	ALDH18A1	24.59	550.847			ALDH18A1	21.0275	114.362					ALDH18A1	21.0275	24.59			ALDH18A1	114.362	550.847					ALDH18A1	-0.126211	-0.0811471			ALDH18A1	0.114933	0.0416179
	ALDH1A1	61.07	1865.11			ALDH1A1	36.32	220.015					ALDH1A1	36.32	61.07			ALDH1A1	220.015	1865.11					ALDH1A1	0.0659575	0.15194			ALDH1A1	0.551005	1.67261
	ALDH1A2	23.335	549.715			ALDH1A2	23.935	60.755					ALDH1A2	23.935	23.335			ALDH1A2	60.755	549.715					ALDH1A2	-0.089675	-0.0891659			ALDH1A2	-0.106328	0.0402124
	ALDH1A3	100.255	3236.13			ALDH1A3	68.9475	196.993					ALDH1A3	68.9475	100.255			ALDH1A3	196.993	3236.13					ALDH1A3	0.475962	0.40231			ALDH1A3	0.455982	3.37404
	ALDH1B1	19.06	71.32			ALDH1B1	20.635	45.74					ALDH1B1	20.635	19.06			ALDH1B1	45.74	71.32					ALDH1B1	-0.131143	-0.116481			ALDH1B1	-0.168301	-0.553473
	ALDH1L1	186.845	3765.96			ALDH1L1	76.0275	170.632					ALDH1L1	76.0275	186.845			ALDH1L1	170.632	3765.96					ALDH1L1	0.56493	0.955572			ALDH1L1	0.347183	4.03156
	ALDH1L2	33.7125	1349.75			ALDH1L2	32.4825	104.91					ALDH1L2	32.4825	33.7125			ALDH1L2	104.91	1349.75					ALDH1L2	0.0177347	-0.0228594			ALDH1L2	0.0759182	1.03305
	ALDH2	26.01	39.54			ALDH2	25.12	162.06					ALDH2	25.12	26.01			ALDH2	162.06	39.54					ALDH2	-0.074784	-0.0720741			ALDH2	0.3118	-0.592912
	ALDH3A1	27.56	510.035			ALDH3A1	27.11	64.175					ALDH3A1	27.11	27.56			ALDH3A1	64.175	510.035					ALDH3A1	-0.0497773	-0.0621705			ALDH3A1	-0.0922124	-0.0090302
	ALDH3A2	29.7375	567.545			ALDH3A2	27.67	64.865					ALDH3A2	27.67	29.7375			ALDH3A2	64.865	567.545					ALDH3A2	-0.0427402	-0.0482574			ALDH3A2	-0.0893645	0.0623394
	ALDH3B1	24.87	326.253			ALDH3B1	24.6167	56.0567					ALDH3B1	24.6167	24.87			ALDH3B1	56.0567	326.253					ALDH3B1	-0.081109	-0.0793581			ALDH3B1	-0.12572	-0.237102
	ALDH3B2	91.445	887.875			ALDH3B2	35.39	54.94					ALDH3B2	35.39	91.445			ALDH3B2	54.94	887.875					ALDH3B2	0.054271	0.346019			ALDH3B2	-0.130329	0.459867
	ALDH4A1	60.54	1478.04			ALDH4A1	33.1425	232.718					ALDH4A1	33.1425	60.54			ALDH4A1	232.718	1478.04					ALDH4A1	0.0260284	0.148553			ALDH4A1	0.603434	1.19226
	ALDH5A1	25.985	374.34			ALDH5A1	26.985	42.9					ALDH5A1	26.985	25.985			ALDH5A1	42.9	374.34					ALDH5A1	-0.0513481	-0.0722338			ALDH5A1	-0.180023	-0.177427
	ALDH6A1	28.065	251.29			ALDH6A1	27.325	44.73					ALDH6A1	27.325	28.065			ALDH6A1	44.73	251.29					ALDH6A1	-0.0470755	-0.0589438			ALDH6A1	-0.17247	-0.330131
	ALDH7A1	33.705	930.575			ALDH7A1	27.31	48.915					ALDH7A1	27.31	33.705			ALDH7A1	48.915	930.575					ALDH7A1	-0.047264	-0.0229073			ALDH7A1	-0.155197	0.512858
	ALDH8A1	23.89	64.24			ALDH8A1	24.725	0					ALDH8A1	24.725	23.89			ALDH8A1	0	64.24					ALDH8A1	-0.0797477	-0.0856197			ALDH8A1	-0.35709	-0.562259
	ALDH9A1	38.92	2216.05			ALDH9A1	255.615	641.34					ALDH9A1	255.615	38.92			ALDH9A1	641.34	2216.05					ALDH9A1	2.82167	0.0104136			ALDH9A1	2.28999	2.10812
	ALDH9A1_frag	50.56	1828.38			ALDH9A1_frag	38.75	230.34					ALDH9A1_frag	38.75	50.56			ALDH9A1_frag	230.34	1828.38					ALDH9A1_frag	0.0964934	0.0847868			ALDH9A1_frag	0.593621	1.62703
	ALDOA	159.225	5446.11			ALDOA	237.15	538.435					ALDOA	237.15	159.225			ALDOA	538.435	5446.11					ALDOA	2.58963	0.779096			ALDOA	1.86526	6.11661
	ALDOB	24.825	15.475			ALDOB	23.77	33.83					ALDOB	23.77	24.825			ALDOB	33.83	15.475					ALDOB	-0.0917484	-0.0796456			ALDOB	-0.217459	-0.622776
	ALDOC	42.595	1629.33			ALDOC	83.92	34.095					ALDOC	83.92	42.595			ALDOC	34.095	1629.33					ALDOC	0.664109	0.0338949			ALDOC	-0.216365	1.38
	ALG1	22.91	47.29			ALG1	24.185	39.6875					ALG1	24.185	22.91			ALG1	39.6875	47.29					ALG1	-0.0865335	-0.0918814			ALG1	-0.193283	-0.583294
	ALG10	30.125	491.598			ALG10	31.615	52.67					ALG10	31.615	30.125			ALG10	52.67	491.598					ALG10	0.00683351	-0.0457815			ALG10	-0.139698	-0.031911
	ALG10B	22.32	65.795			ALG10B	22.465	37.08					ALG10B	22.465	22.32			ALG10B	37.08	65.795					ALG10B	-0.108147	-0.0956512			ALG10B	-0.204045	-0.56033
	ALG12	22.66	37.465			ALG12	25.51	36.945					ALG12	25.51	22.66			ALG12	36.945	37.465					ALG12	-0.0698832	-0.0934787			ALG12	-0.204602	-0.595487
	ALG13	31.775	751.595			ALG13	29.57	54.9					ALG13	29.57	31.775			ALG13	54.9	751.595					ALG13	-0.0188644	-0.0352389			ALG13	-0.130494	0.290744
	ALG13_frag	28.44	540.945			ALG13_frag	29.32	0					ALG13_frag	29.32	28.44			ALG13_frag	0	540.945					ALG13_frag	-0.022006	-0.0565477			ALG13_frag	-0.35709	0.0293289
	ALG14	24.935	95.19			ALG14	25.45	43.53					ALG14	25.45	24.935			ALG14	43.53	95.19					ALG14	-0.0706372	-0.0789428			ALG14	-0.177423	-0.523851
	ALG1L	20.595	52.685			ALG1L	20.79	39.235					ALG1L	20.79	20.595			ALG1L	39.235	52.685					ALG1L	-0.129196	-0.106673			ALG1L	-0.19515	-0.576599
	ALG2	23.405	180.947			ALG2	25.12	39.3075					ALG2	25.12	23.405			ALG2	39.3075	180.947					ALG2	-0.074784	-0.0887186			ALG2	-0.194851	-0.417426
	ALG3	27.0175	646.572			ALG3	24.64	49.5375					ALG3	24.64	27.0175			ALG3	49.5375	646.572					ALG3	-0.0808158	-0.0656367			ALG3	-0.152627	0.160412
	ALG5	29.1725	746.31			ALG5	33.8875	64.1025					ALG5	33.8875	29.1725			ALG5	64.1025	746.31					ALG5	0.0353902	-0.0518675			ALG5	-0.0925116	0.284186
	ALG8	23.65	167.28			ALG8	23.9575	34.8675					ALG8	23.9575	23.65			ALG8	34.8675	167.28					ALG8	-0.0893923	-0.0871532			ALG8	-0.213177	-0.434387
	ALG9	23.6275	46.31			ALG9	23.695	31.765					ALG9	23.695	23.6275			ALG9	31.765	46.31					ALG9	-0.0926909	-0.087297			ALG9	-0.225982	-0.58451
	ALK	20.379	66.233			ALK	20.25	46.148					ALK	20.25	20.379			ALK	46.148	66.233					ALK	-0.135982	-0.108053			ALK	-0.166617	-0.559786
	ALKBH1	31.04	1016.47			ALKBH1	28.585	51.625					ALKBH1	28.585	31.04			ALKBH1	51.625	1016.47					ALKBH1	-0.0312421	-0.0399352			ALKBH1	-0.144011	0.619447
	ALKBH2	28.14	473.085			ALKBH2	25.365	120.745					ALKBH2	25.365	28.14			ALKBH2	120.745	473.085					ALKBH2	-0.0717053	-0.0584646			ALKBH2	0.141276	-0.054885
	ALKBH3	33.0917	592.797			ALKBH3	36.785	121.767					ALKBH3	36.785	33.0917			ALKBH3	121.767	592.797					ALKBH3	0.0718008	-0.0268262			ALKBH3	0.145493	0.0936766
	ALKBH4	22.455	216.215			ALKBH4	20.765	49.87					ALKBH4	20.765	22.455			ALKBH4	49.87	216.215					ALKBH4	-0.12951	-0.0947886			ALKBH4	-0.151255	-0.373659
	ALKBH5	20.12	53.21			ALKBH5	22.045	6.13					ALKBH5	22.045	20.12			ALKBH5	6.13	53.21					ALKBH5	-0.113425	-0.109708			ALKBH5	-0.331789	-0.575947
	ALKBH7	47.19	2042.79			ALKBH7	32.755	197.14					ALKBH7	32.755	47.19			ALKBH7	197.14	2042.79					ALKBH7	0.021159	0.0632544			ALKBH7	0.45659	1.89311
	ALKBH8	29.64	300.495			ALKBH8	25.48	39.335					ALKBH8	25.48	29.64			ALKBH8	39.335	300.495					ALKBH8	-0.0702602	-0.0488804			ALKBH8	-0.194738	-0.269068
	ALLC	27.61	718.69			ALLC	28.165	51.375					ALLC	28.165	27.61			ALLC	51.375	718.69					ALLC	-0.0365199	-0.061851			ALLC	-0.145043	0.24991
	ALMS1P	26.705	153.865			ALMS1P	25.155	82.13					ALMS1P	25.155	26.705			ALMS1P	82.13	153.865					ALMS1P	-0.0743442	-0.0676334			ALMS1P	-0.0181045	-0.451035
	ALOX12	32.14	1153.87			ALOX12	31.88	6.165					ALOX12	31.88	32.14			ALOX12	6.165	1153.87					ALOX12	0.0101636	-0.0329068			ALOX12	-0.331644	0.789965
	ALOX12B	30.94	937.31			ALOX12B	30.245	51.27					ALOX12B	30.245	30.94			ALOX12B	51.27	937.31					ALOX12B	-0.0103822	-0.0405741			ALOX12B	-0.145477	0.521216
	ALOX15	25.78	592.535			ALOX15	22.68	62.04					ALOX15	22.68	25.78			ALOX15	62.04	592.535					ALOX15	-0.105446	-0.0735437			ALOX15	-0.101024	0.0933518
	ALOX15B	1371.55	3695.47			ALOX15B	32.48	2437.14					ALOX15B	32.48	1371.55			ALOX15B	2437.14	3695.47					ALOX15B	0.0177033	8.52515			ALOX15B	9.702	3.94408
	ALOX5	28.415	1614.96			ALOX5	27.525	58.455					ALOX5	27.525	28.415			ALOX5	58.455	1614.96					ALOX5	-0.0445623	-0.0567075			ALOX5	-0.115821	1.36218
	ALOX5AP	25.275	202.308			ALOX5AP	25.645	41.8575					ALOX5AP	25.645	25.275			ALOX5AP	41.8575	202.308					ALOX5AP	-0.0681868	-0.0767703			ALOX5AP	-0.184326	-0.390918
	ALOXE3	58.285	1811.38			ALOXE3	38.445	128.61					ALOXE3	38.445	58.285			ALOXE3	128.61	1811.38					ALOXE3	0.0926607	0.134145			ALOXE3	0.173738	1.60593
	ALPI	24.3	184.645			ALPI	21.37	46.16					ALPI	21.37	24.3			ALPI	46.16	184.645					ALPI	-0.121907	-0.083			ALPI	-0.166568	-0.412837
	ALPK1	26.04	468.395			ALPK1	26.61	39.77					ALPK1	26.61	26.04			ALPK1	39.77	468.395					ALPK1	-0.0560604	-0.0718824			ALPK1	-0.192942	-0.0607052
	ALPK2	30.235	815.515			ALPK2	27.43	76.345					ALPK2	27.43	30.235			ALPK2	76.345	815.515					ALPK2	-0.0457561	-0.0450787			ALPK2	-0.0419817	0.370069
	ALPL	21.76	127.16			ALPL	20.915	56.45					ALPL	20.915	21.76			ALPL	56.45	127.16					ALPL	-0.127625	-0.0992292			ALPL	-0.124097	-0.484176
	ALPP	21.875	65.81			ALPP	23.04	1.66					ALPP	23.04	21.875			ALPP	1.66	65.81					ALPP	-0.100922	-0.0984945			ALPP	-0.350238	-0.560311
	ALPPL2	25.83	422.245			ALPPL2	25.82	44.36					ALPPL2	25.82	25.83			ALPPL2	44.36	422.245					ALPPL2	-0.0659877	-0.0732242			ALPPL2	-0.173997	-0.117977
	ALS2	25.9675	181.827			ALS2	24.0775	34.8013					ALS2	24.0775	25.9675			ALS2	34.8013	181.827					ALS2	-0.0878843	-0.0723456			ALS2	-0.21345	-0.416334
	ALS2CL	27.37	556.283			ALS2CL	27.4875	49.1375					ALS2CL	27.4875	27.37			ALS2CL	49.1375	556.283					ALS2CL	-0.0450335	-0.0633845			ALS2CL	-0.154279	0.0483627
	ALS2CR11	23.0433	94.255			ALS2CR11	22.32	37.145					ALS2CR11	22.32	23.0433			ALS2CR11	37.145	94.255					ALS2CR11	-0.109969	-0.0910295			ALS2CR11	-0.203777	-0.525011
	ALS2CR12	26.02	92.275			ALS2CR12	24.67	62.33					ALS2CR12	24.67	26.02			ALS2CR12	62.33	92.275					ALS2CR12	-0.0804388	-0.0720102			ALS2CR12	-0.0998275	-0.527468
	ALX1	27.065	40.505			ALX1	25.735	36.825					ALX1	25.735	27.065			ALX1	36.825	40.505					ALX1	-0.0670558	-0.0653332			ALX1	-0.205097	-0.591714
	ALX3	21.655	75.68			ALX3	20.72	48.33					ALX3	20.72	21.655			ALX3	48.33	75.68					ALX3	-0.130075	-0.0999001			ALX3	-0.157611	-0.548062
	ALX4	22.395	84.615			ALX4	22.135	56.52					ALX4	22.135	22.395			ALX4	56.52	84.615					ALX4	-0.112294	-0.0951719			ALX4	-0.123808	-0.536974
	ALYREF	19.465	1234.05			ALYREF	37.175	327.345					ALYREF	37.175	19.465			ALYREF	327.345	1234.05					ALYREF	0.0767016	-0.113893			ALYREF	0.994001	0.889468
	AMACR	28.565	252.25			AMACR	27.145	40.1					AMACR	27.145	28.565			AMACR	40.1	252.25					AMACR	-0.0493375	-0.0557491			AMACR	-0.19158	-0.32894
	AMBN	21.975	206.39			AMBN	21.035	143.1					AMBN	21.035	21.975			AMBN	143.1	206.39					AMBN	-0.126117	-0.0978555			AMBN	0.233544	-0.385852
	AMBP	24.835	503.525			AMBP	25.135	46.18					AMBP	25.135	24.835			AMBP	46.18	503.525					AMBP	-0.0745956	-0.0795817			AMBP	-0.166485	-0.0171091
	AMBRA1	27.7725	1011.19			AMBRA1	26.8625	2.355					AMBRA1	26.8625	27.7725			AMBRA1	2.355	1011.19					AMBRA1	-0.0528874	-0.0608127			AMBRA1	-0.34737	0.6129
	AMD1	25.8083	472.527			AMD1	27.1717	98.3733					AMD1	27.1717	25.8083			AMD1	98.3733	472.527					AMD1	-0.0490024	-0.0733626			AMD1	0.0489386	-0.0555778
	AMDHD1	37.915	1515.85			AMDHD1	32.95	175.145					AMDHD1	32.95	37.915			AMDHD1	175.145	1515.85					AMDHD1	0.0236094	0.00399225			AMDHD1	0.365808	1.23918
	AMDHD2	35.285	892.105			AMDHD2	32.8	107.565					AMDHD2	32.8	35.285			AMDHD2	107.565	892.105					AMDHD2	0.0217245	-0.012812			AMDHD2	0.0868765	0.465117
	AMELX	24.39	62.88			AMELX	25.225	34.38					AMELX	25.225	24.39			AMELX	34.38	62.88					AMELX	-0.0734646	-0.082425			AMELX	-0.215189	-0.563947
	AMELY	20.415	55.49			AMELY	20.395	39.4					AMELY	20.395	20.415			AMELY	39.4	55.49					AMELY	-0.134159	-0.107823			AMELY	-0.194469	-0.573118
	AMER3	28.645	71.83			AMER3	21.125	41.905					AMER3	21.125	28.645			AMER3	41.905	71.83					AMER3	-0.124986	-0.0552379			AMER3	-0.18413	-0.55284
	AMH	22.0325	93.9575			AMH	20.64	53.8875					AMH	20.64	22.0325			AMH	53.8875	93.9575					AMH	-0.131081	-0.0974881			AMH	-0.134673	-0.52538
	AMHR2	19.8875	70.8225			AMHR2	18.845	41.0875					AMHR2	18.845	19.8875			AMHR2	41.0875	70.8225					AMHR2	-0.153637	-0.111194			AMHR2	-0.187504	-0.554091
	AMICA1	22.7725	327.152			AMICA1	22.97	34.7225					AMICA1	22.97	22.7725			AMICA1	34.7225	327.152					AMICA1	-0.101801	-0.0927599			AMICA1	-0.213775	-0.235986
	AMIGO1	20.46	72.365			AMIGO1	18.67	46.355					AMIGO1	18.67	20.46			AMIGO1	46.355	72.365					AMIGO1	-0.155836	-0.107536			AMIGO1	-0.165763	-0.552176
	AMIGO2	21.175	95.825			AMIGO2	21.3	52.92					AMIGO2	21.3	21.175			AMIGO2	52.92	95.825					AMIGO2	-0.122787	-0.102967			AMIGO2	-0.138666	-0.523062
	AMIGO3	27.64	347.765			AMIGO3	26.895	0					AMIGO3	26.895	27.64			AMIGO3	0	347.765					AMIGO3	-0.052479	-0.0616593			AMIGO3	-0.35709	-0.210406
	AMMECR1	30.925	762.435			AMMECR1	28.89	53.1					AMMECR1	28.89	30.925			AMMECR1	53.1	762.435					AMMECR1	-0.0274094	-0.04067			AMMECR1	-0.137924	0.304197
	AMMECR1L	23.915	61.96			AMMECR1L	23.47	55.695					AMMECR1L	23.47	23.915			AMMECR1L	55.695	61.96					AMMECR1L	-0.0955183	-0.08546			AMMECR1L	-0.127213	-0.565089
	AMN1	30.2175	379.688			AMN1	28.74	51.275					AMN1	28.74	30.2175			AMN1	51.275	379.688					AMN1	-0.0292944	-0.0451905			AMN1	-0.145456	-0.170791
	AMOT	33.24	419.84			AMOT	26	41.24					AMOT	26	33.24			AMOT	41.24	419.84					AMOT	-0.0637258	-0.0258784			AMOT	-0.186875	-0.120962
	AMOTL1	19.5375	100.422			AMOTL1	20.0825	33.5675					AMOTL1	20.0825	19.5375			AMOTL1	33.5675	100.422					AMOTL1	-0.138086	-0.11343			AMOTL1	-0.218543	-0.517357
	AMOTL2_frag	29	365.71			AMOTL2_frag	26.805	38.815					AMOTL2_frag	26.805	29			AMOTL2_frag	38.815	365.71					AMOTL2_frag	-0.05361	-0.0529697			AMOTL2_frag	-0.196884	-0.188137
	AMPD1	22.17	218.395			AMPD1	21.435	50.71					AMPD1	21.435	22.17			AMPD1	50.71	218.395					AMPD1	-0.121091	-0.0966096			AMPD1	-0.147788	-0.370954
	AMPD2	35.25	1307.62			AMPD2	32.215	78.935					AMPD2	32.215	35.25			AMPD2	78.935	1307.62					AMPD2	0.0143732	-0.0130356			AMPD2	-0.0312916	0.980775
	AMPD3	21.825	92.34			AMPD3	21.94	48.815					AMPD3	21.94	21.825			AMPD3	48.815	92.34					AMPD3	-0.114745	-0.0988139			AMPD3	-0.15561	-0.527387
	AMPH	32.665	714.61			AMPH	30.215	53.775					AMPH	30.215	32.665			AMPH	53.775	714.61					AMPH	-0.0107592	-0.0295523			AMPH	-0.135138	0.244846
	AMTN	27.14	707.945			AMTN	27.795	16.445					AMTN	27.795	27.14			AMTN	16.445	707.945					AMTN	-0.0411694	-0.064854			AMTN	-0.289214	0.236575
	AMY1A	30.2	1525.55			AMY1A	28.7525	125.935					AMY1A	28.7525	30.2			AMY1A	125.935	1525.55					AMY1A	-0.0291373	-0.0453023			AMY1A	0.162697	1.25122
	AMY2A	24.2375	83.3425			AMY2A	25.61	41.0725					AMY2A	25.61	24.2375			AMY2A	41.0725	83.3425					AMY2A	-0.0686266	-0.0833994			AMY2A	-0.187566	-0.538553
	AMY2B	30.74	432.49			AMY2B	27.6075	92.945					AMY2B	27.6075	30.74			AMY2B	92.945	432.49					AMY2B	-0.0435256	-0.041852			AMY2B	0.0265335	-0.105263
	AMZ1	21.085	75.83			AMZ1	20.19	49.02					AMZ1	20.19	21.085			AMZ1	49.02	75.83					AMZ1	-0.136736	-0.103542			AMZ1	-0.154763	-0.547876
	AMZ2	25.6825	55.7375			AMZ2	27.3175	19.1125					AMZ2	27.3175	25.6825			AMZ2	19.1125	55.7375					AMZ2	-0.0471698	-0.0741666			AMZ2	-0.278204	-0.572811
	AMZ2P1_frag	23.64	688.795			AMZ2P1_frag	24.925	55.02					AMZ2P1_frag	24.925	23.64			AMZ2P1_frag	55.02	688.795					AMZ2P1_frag	-0.0772345	-0.0872171			AMZ2P1_frag	-0.129999	0.21281
	ANAPC10	124.275	1062.66			ANAPC10	24.68	41.79					ANAPC10	24.68	124.275			ANAPC10	41.79	1062.66					ANAPC10	-0.0803132	0.555785			ANAPC10	-0.184605	0.676781
	ANAPC11	23.475	93.11			ANAPC11	26.155	40.585					ANAPC11	26.155	23.475			ANAPC11	40.585	93.11					ANAPC11	-0.061778	-0.0882713			ANAPC11	-0.189578	-0.526432
	ANAPC13	20.105	30.51			ANAPC13	20.715	49.2					ANAPC13	20.715	20.105			ANAPC13	49.2	30.51					ANAPC13	-0.130138	-0.109804			ANAPC13	-0.154021	-0.604118
	ANAPC15	32.54	660.955			ANAPC15	33.395	61.75					ANAPC15	33.395	32.54			ANAPC15	61.75	660.955					ANAPC15	0.0292014	-0.030351			ANAPC15	-0.102221	0.178261
	ANAPC16	28.39	127.195			ANAPC16	27.165	45.195					ANAPC16	27.165	28.39			ANAPC16	45.195	127.195					ANAPC16	-0.0490861	-0.0568672			ANAPC16	-0.170551	-0.484133
	ANAPC2	23.215	331.925			ANAPC2	25.045	42.945					ANAPC2	25.045	23.215			ANAPC2	42.945	331.925					ANAPC2	-0.0757265	-0.0899326			ANAPC2	-0.179838	-0.230064
	ANAPC5	42.56	1713.55			ANAPC5	29.195	103.085					ANAPC5	29.195	42.56			ANAPC5	103.085	1713.55					ANAPC5	-0.0235767	0.0336712			ANAPC5	0.0683856	1.48453
	ANG	23.355	49.5475			ANG	25.25	35.455					ANG	25.25	23.355			ANG	35.455	49.5475					ANG	-0.0731504	-0.0890381			ANG	-0.210752	-0.580493
	ANGEL1	20.455	79.93			ANGEL1	19.74	43.12					ANGEL1	19.74	20.455			ANGEL1	43.12	79.93					ANGEL1	-0.14239	-0.107567			ANGEL1	-0.179115	-0.542788
	ANGEL2	27.7225	261.945			ANGEL2	25.4775	36.1					ANGEL2	25.4775	27.7225			ANGEL2	36.1	261.945					ANGEL2	-0.0702916	-0.0611322			ANGEL2	-0.20809	-0.316908
	ANGPT1	31.8337	596.366			ANGPT1	27.6013	59.9225					ANGPT1	27.6013	31.8337			ANGPT1	59.9225	596.366					ANGPT1	-0.0436041	-0.0348636			ANGPT1	-0.109764	0.0981064
	ANGPT2	28.7383	739.967			ANGPT2	24.1133	59.3683					ANGPT2	24.1133	28.7383			ANGPT2	59.3683	739.967					ANGPT2	-0.087434	-0.0546416			ANGPT2	-0.112051	0.276314
	ANGPT4	22.935	331.548			ANGPT4	22.9775	52.97					ANGPT4	22.9775	22.935			ANGPT4	52.97	331.548					ANGPT4	-0.101707	-0.0917216			ANGPT4	-0.13846	-0.230532
	ANGPTL2	25.265	310.45			ANGPTL2	25.48	0					ANGPTL2	25.48	25.265			ANGPTL2	0	310.45					ANGPTL2	-0.0702602	-0.0768342			ANGPTL2	-0.35709	-0.256714
	ANGPTL3	24.04	57.19			ANGPTL3	25.11	0					ANGPTL3	25.11	24.04			ANGPTL3	0	57.19					ANGPTL3	-0.0749097	-0.0846613			ANGPTL3	-0.35709	-0.571008
	ANGPTL4	24.32	47.775			ANGPTL4	25.66	0					ANGPTL4	25.66	24.32			ANGPTL4	0	47.775					ANGPTL4	-0.0679983	-0.0828723			ANGPTL4	-0.35709	-0.582692
	ANGPTL5	25.26	27.695			ANGPTL5	25.075	40.325					ANGPTL5	25.075	25.26			ANGPTL5	40.325	27.695					ANGPTL5	-0.0753495	-0.0768662			ANGPTL5	-0.190651	-0.607611
	ANGPTL7	31.055	746.935			ANGPTL7	42.16	101.285					ANGPTL7	42.16	31.055			ANGPTL7	101.285	746.935					ANGPTL7	0.139344	-0.0398393			ANGPTL7	0.0609562	0.284961
	ANGPTL8	23.66	227.92			ANGPTL8	22.245	53.12					ANGPTL8	22.245	23.66			ANGPTL8	53.12	227.92					ANGPTL8	-0.110912	-0.0870893			ANGPTL8	-0.137841	-0.359133
	ANK1	28.3517	742.705			ANK1	25.825	54.53					ANK1	25.825	28.3517			ANK1	54.53	742.705					ANK1	-0.0659249	-0.0571121			ANK1	-0.132021	0.279712
	ANK3	28.07	644.925			ANK3	22	57.255					ANK3	22	28.07			ANK3	57.255	644.925					ANK3	-0.113991	-0.0589118			ANK3	-0.120774	0.158368
	ANKAR	21.725	50.53			ANKAR	22.615	55.83					ANKAR	22.615	21.725			ANKAR	55.83	50.53					ANKAR	-0.106262	-0.0994529			ANKAR	-0.126656	-0.579273
	ANKDD1A	27.5175	730.186			ANKDD1A	27.9737	51.8					ANKDD1A	27.9737	27.5175			ANKDD1A	51.8	730.186					ANKDD1A	-0.0389232	-0.062442			ANKDD1A	-0.143289	0.264176
	ANKEF1	23.83	219.85			ANKEF1	22.27	37.835					ANKEF1	22.27	23.83			ANKEF1	37.835	219.85					ANKEF1	-0.110598	-0.0860031			ANKEF1	-0.200929	-0.369148
	ANKFY1	26.825	1896.17			ANKFY1	26.525	255.05					ANKFY1	26.525	26.825			ANKFY1	255.05	1896.17					ANKFY1	-0.0571285	-0.0668667			ANKFY1	0.695609	1.71116
	ANKH	30.7875	747.847			ANKH	28.15	53.5925					ANKH	28.15	30.7875			ANKH	53.5925	747.847					ANKH	-0.0367084	-0.0415485			ANKH	-0.135891	0.286094
	ANKHD1	33.8967	2799.5			ANKHD1	31.4617	68.23					ANKHD1	31.4617	33.8967			ANKHD1	68.23	2799.5					ANKHD1	0.00490669	-0.0216827			ANKHD1	-0.0754757	2.83218
	ANKK1	23.53	351.319			ANKK1	20.853	47.642					ANKK1	20.853	23.53			ANKK1	47.642	351.319					ANKK1	-0.128404	-0.0879199			ANKK1	-0.160451	-0.205996
	ANKLE2	25.395	106.295			ANKLE2	23.71	189.875					ANKLE2	23.71	25.395			ANKLE2	189.875	106.295					ANKLE2	-0.0925024	-0.0760036			ANKLE2	0.426605	-0.510069
	ANKMY1	28.1525	315.493			ANKMY1	26.8125	286.495					ANKMY1	26.8125	28.1525			ANKMY1	286.495	315.493					ANKMY1	-0.0535157	-0.0583847			ANKMY1	0.825396	-0.250456
	ANKMY2	39.575	949.8			ANKMY2	30.805	128.815					ANKMY2	30.805	39.575			ANKMY2	128.815	949.8					ANKMY2	-0.0033451	0.0145987			ANKMY2	0.174584	0.536716
	ANKRA2	34.715	1246.91			ANKRA2	30.715	58.875					ANKRA2	30.715	34.715			ANKRA2	58.875	1246.91					ANKRA2	-0.0044761	-0.016454			ANKRA2	-0.114088	0.905434
	ANKRD1	24.065	108.335			ANKRD1	23.25	54.655					ANKRD1	23.25	24.065			ANKRD1	54.655	108.335					ANKRD1	-0.0982829	-0.0845016			ANKRD1	-0.131505	-0.507538
	ANKRD10	37.85	884.675			ANKRD10	32.025	91.085					ANKRD10	32.025	37.85			ANKRD10	91.085	884.675					ANKRD10	0.0119857	0.00357694			ANKRD10	0.0188565	0.455896
	ANKRD12	22.33	64.375			ANKRD12	19.93	47.93					ANKRD12	19.93	22.33			ANKRD12	47.93	64.375					ANKRD12	-0.140003	-0.0955873			ANKRD12	-0.159262	-0.562092
	ANKRD13A	30.37	910.4			ANKRD13A	29.325	51.8275					ANKRD13A	29.325	30.37			ANKRD13A	51.8275	910.4					ANKRD13A	-0.0219431	-0.0442161			ANKRD13A	-0.143176	0.487821
	ANKRD13C	31.53	535.775			ANKRD13C	28.755	44.585					ANKRD13C	28.755	31.53			ANKRD13C	44.585	535.775					ANKRD13C	-0.0291059	-0.0368044			ANKRD13C	-0.173069	0.022913
	ANKRD13D	29.525	407.38			ANKRD13D	27.34	39.435					ANKRD13D	27.34	29.525			ANKRD13D	39.435	407.38					ANKRD13D	-0.0468871	-0.0496152			ANKRD13D	-0.194325	-0.136425
	ANKRD16	38.025	1334.06			ANKRD16	35.77	100.94					ANKRD16	35.77	38.025			ANKRD16	100.94	1334.06					ANKRD16	0.0590461	0.00469509			ANKRD16	0.0595323	1.01358
	ANKRD17	33.4775	1338.79			ANKRD17	26.86	44.0275					ANKRD17	26.86	33.4775			ANKRD17	44.0275	1338.79					ANKRD17	-0.0529188	-0.0243609			ANKRD17	-0.17537	1.01944
	ANKRD18A	21.235	32.825			ANKRD18A	21.38	49.635					ANKRD18A	21.38	21.235			ANKRD18A	49.635	32.825					ANKRD18A	-0.121782	-0.102584			ANKRD18A	-0.152225	-0.601245
	ANKRD18DP_frag	27.085	682.1			ANKRD18DP_frag	26.055	0					ANKRD18DP_frag	26.055	27.085			ANKRD18DP_frag	0	682.1					ANKRD18DP_frag	-0.0630346	-0.0652054			ANKRD18DP_frag	-0.35709	0.204502
	ANKRD19P	23.03	316.355			ANKRD19P	21.355	45.84					ANKRD19P	21.355	23.03			ANKRD19P	45.84	316.355					ANKRD19P	-0.122096	-0.0911146			ANKRD19P	-0.167889	-0.249386
	ANKRD2	28.93	642.665			ANKRD2	25	59.965					ANKRD2	25	28.93			ANKRD2	59.965	642.665					ANKRD2	-0.076292	-0.0534169			ANKRD2	-0.109589	0.155563
	ANKRD20A1	21.935	96.675			ANKRD20A1	19.9	47.63					ANKRD20A1	19.9	21.935			ANKRD20A1	47.63	96.675					ANKRD20A1	-0.14038	-0.0981111			ANKRD20A1	-0.160501	-0.522008
	ANKRD20A11P_frag	24.975	215.76			ANKRD20A11P_frag	25.39	37.035					ANKRD20A11P_frag	25.39	24.975			ANKRD20A11P_frag	37.035	215.76					ANKRD20A11P_frag	-0.0713912	-0.0786872			ANKRD20A11P_frag	-0.204231	-0.374224
	ANKRD20A3	24.395	107.435			ANKRD20A3	21.68	52.455					ANKRD20A3	21.68	24.395			ANKRD20A3	52.455	107.435					ANKRD20A3	-0.118012	-0.0823931			ANKRD20A3	-0.140586	-0.508655
	ANKRD20A5P	25.295	341.705			ANKRD20A5P	22.39	57.625					ANKRD20A5P	22.39	25.295			ANKRD20A5P	57.625	341.705					ANKRD20A5P	-0.10909	-0.0766426			ANKRD20A5P	-0.119247	-0.217927
	ANKRD20A5P_frag	66.285	1643.5			ANKRD20A5P_frag	28.93	107.49					ANKRD20A5P_frag	28.93	66.285			ANKRD20A5P_frag	107.49	1643.5					ANKRD20A5P_frag	-0.0269068	0.185261			ANKRD20A5P_frag	0.0865669	1.39759
	ANKRD22	33.605	667.79			ANKRD22	37.335	71.74					ANKRD22	37.335	33.605			ANKRD22	71.74	667.79					ANKRD22	0.0787122	-0.0235463			ANKRD22	-0.0609884	0.186743
	ANKRD23	22.01	72.82			ANKRD23	20.545	47.365					ANKRD23	20.545	22.01			ANKRD23	47.365	72.82					ANKRD23	-0.132274	-0.0976319			ANKRD23	-0.161594	-0.551612
	ANKRD26P1	53.34	930.695			ANKRD26P1	43.73	112.765					ANKRD26P1	43.73	53.34			ANKRD26P1	112.765	930.695					ANKRD26P1	0.159073	0.102549			ANKRD26P1	0.108339	0.513007
	ANKRD27	30.695	300.255			ANKRD27	24.76	35.55					ANKRD27	24.76	30.695			ANKRD27	35.55	300.255					ANKRD27	-0.0793079	-0.0421395			ANKRD27	-0.21036	-0.269366
	ANKRD28	25.025	914.1			ANKRD28	20.585	48.705					ANKRD28	20.585	25.025			ANKRD28	48.705	914.1					ANKRD28	-0.131772	-0.0783677			ANKRD28	-0.156064	0.492412
	ANKRD29	28.06	498.715			ANKRD29	28.575	44.59					ANKRD29	28.575	28.06			ANKRD29	44.59	498.715					ANKRD29	-0.0313678	-0.0589757			ANKRD29	-0.173048	-0.0230783
	ANKRD30A	24.325	80.8			ANKRD30A	21.445	54.75					ANKRD30A	21.445	24.325			ANKRD30A	54.75	80.8					ANKRD30A	-0.120965	-0.0828403			ANKRD30A	-0.131113	-0.541709
	ANKRD30B	22.315	304.74			ANKRD30B	23.665	41.555					ANKRD30B	23.665	22.315			ANKRD30B	41.555	304.74					ANKRD30B	-0.0930679	-0.0956831			ANKRD30B	-0.185575	-0.2638
	ANKRD30BL	25.15	57.555			ANKRD30BL	25.67	37.435					ANKRD30BL	25.67	25.15			ANKRD30BL	37.435	57.555					ANKRD30BL	-0.0678726	-0.077569			ANKRD30BL	-0.20258	-0.570555
	ANKRD32_frag	22.23	412.53			ANKRD32_frag	24.11	42.91					ANKRD32_frag	24.11	22.23			ANKRD32_frag	42.91	412.53					ANKRD32_frag	-0.0874759	-0.0962262			ANKRD32_frag	-0.179982	-0.130033
	ANKRD33	21.165	81.225			ANKRD33	21.42	54.395					ANKRD33	21.42	21.165			ANKRD33	54.395	81.225					ANKRD33	-0.121279	-0.103031			ANKRD33	-0.132579	-0.541181
	ANKRD34B	27.105	410.81			ANKRD34B	24.08	69.43					ANKRD34B	24.08	27.105			ANKRD34B	69.43	410.81					ANKRD34B	-0.0878529	-0.0650777			ANKRD34B	-0.0705228	-0.132168
	ANKRD36	24.48	87.125			ANKRD36	26.335	5.03					ANKRD36	26.335	24.48			ANKRD36	5.03	87.125					ANKRD36	-0.0595161	-0.0818499			ANKRD36	-0.336329	-0.533859
	ANKRD36B	26.4875	791.178			ANKRD36B	26.87	17.2825					ANKRD36B	26.87	26.4875			ANKRD36B	17.2825	791.178					ANKRD36B	-0.0527932	-0.0690231			ANKRD36B	-0.285757	0.339866
	ANKRD36BP1	27.79	347.335			ANKRD36BP1	27.195	43.275					ANKRD36BP1	27.195	27.79			ANKRD36BP1	43.275	347.335					ANKRD36BP1	-0.0487092	-0.0607009			ANKRD36BP1	-0.178476	-0.21094
	ANKRD37	28.02	415.72			ANKRD37	26.875	0					ANKRD37	26.875	28.02			ANKRD37	0	415.72					ANKRD37	-0.0527303	-0.0592313			ANKRD37	-0.35709	-0.126075
	ANKRD39	39.415	1259.32			ANKRD39	32.235	217.92					ANKRD39	32.235	39.415			ANKRD39	217.92	1259.32					ANKRD39	0.0146246	0.0135764			ANKRD39	0.542358	0.920822
	ANKRD40	34.245	431.16			ANKRD40	29.98	38.83					ANKRD40	29.98	34.245			ANKRD40	38.83	431.16					ANKRD40	-0.0137123	-0.019457			ANKRD40	-0.196822	-0.106914
	ANKRD42	30.375	352.66			ANKRD42	24.95	61.795					ANKRD42	24.95	30.375			ANKRD42	61.795	352.66					ANKRD42	-0.0769203	-0.0441842			ANKRD42	-0.102036	-0.204332
	ANKRD44	30.72	1549.65			ANKRD44	31.02	66.245					ANKRD44	31.02	30.72			ANKRD44	66.245	1549.65					ANKRD44	-0.0006434	-0.0419798			ANKRD44	-0.0836686	1.28113
	ANKRD45	31.075	1221.61			ANKRD45	29.97	3.32					ANKRD45	29.97	31.075			ANKRD45	3.32	1221.61					ANKRD45	-0.0138379	-0.0397116			ANKRD45	-0.343387	0.87403
	ANKRD46	33.23	506.785			ANKRD46	28.1625	45.52					ANKRD46	28.1625	33.23			ANKRD46	45.52	506.785					ANKRD46	-0.0365513	-0.0259423			ANKRD46	-0.16921	-0.0130634
	ANKRD49	129.385	2631.93			ANKRD49	41.5	93.395					ANKRD49	41.5	129.385			ANKRD49	93.395	2631.93					ANKRD49	0.131051	0.588435			ANKRD49	0.0283909	2.62422
	ANKRD50_frag	40.915	4460.28			ANKRD50_frag	26.33	91.74					ANKRD50_frag	26.33	40.915			ANKRD50_frag	91.74	4460.28					ANKRD50_frag	-0.0595789	0.0231606			ANKRD50_frag	0.02156	4.89321
	ANKRD53	24.55	77.495			ANKRD53	24.98	1394.27					ANKRD53	24.98	24.55			ANKRD53	1394.27	77.495					ANKRD53	-0.0765433	-0.0814027			ANKRD53	5.39763	-0.54581
	ANKRD54	31.35	539.995			ANKRD54	30.155	57.6525					ANKRD54	30.155	31.35			ANKRD54	57.6525	539.995					ANKRD54	-0.0115132	-0.0379545			ANKRD54	-0.119134	0.02815
	ANKRD55	23.98	73.555			ANKRD55	24.35	55.755					ANKRD55	24.35	23.98			ANKRD55	55.755	73.555					ANKRD55	-0.08446	-0.0850447			ANKRD55	-0.126965	-0.5507
	ANKRD6	21.14	69.415			ANKRD6	22.605	0					ANKRD6	22.605	21.14			ANKRD6	0	69.415					ANKRD6	-0.106388	-0.103191			ANKRD6	-0.35709	-0.555837
	ANKRD65	27.375	429.74			ANKRD65	22.215	52.365					ANKRD65	22.215	27.375			ANKRD65	52.365	429.74					ANKRD65	-0.111289	-0.0633525			ANKRD65	-0.140957	-0.108676
	ANKRD7	27.28	338.315			ANKRD7	26.265	47.93					ANKRD7	26.265	27.28			ANKRD7	47.93	338.315					ANKRD7	-0.0603957	-0.0639595			ANKRD7	-0.159262	-0.222134
	ANKRD9	24.48	118.94			ANKRD9	23.765	57.97					ANKRD9	23.765	24.48			ANKRD9	57.97	118.94					ANKRD9	-0.0918113	-0.0818499			ANKRD9	-0.117823	-0.494377
	ANKS1A_frag	43.035	2236.72			ANKS1A_frag	34.295	44.44					ANKS1A_frag	34.295	43.035			ANKS1A_frag	44.44	2236.72					ANKS1A_frag	0.040511	0.0367062			ANKS1A_frag	-0.173667	2.13378
	ANKS1B	30.2267	1083.23			ANKS1B	27.62	53.78					ANKS1B	27.62	30.2267			ANKS1B	53.78	1083.23					ANKS1B	-0.0433685	-0.0451319			ANKS1B	-0.135117	0.702297
	ANKS3	26.48	221.12			ANKS3	26.5375	39.7325					ANKS3	26.5375	26.48			ANKS3	39.7325	221.12					ANKS3	-0.0569714	-0.0690711			ANKS3	-0.193097	-0.367572
	ANKS4B	25.34	164.5			ANKS4B	25.79	0					ANKS4B	25.79	25.34			ANKS4B	0	164.5					ANKS4B	-0.0663647	-0.076355			ANKS4B	-0.35709	-0.437837
	ANKS6	32.2	806.405			ANKS6	27.625	225.02					ANKS6	27.625	32.2			ANKS6	225.02	806.405					ANKS6	-0.0433057	-0.0325234			ANKS6	0.571663	0.358763
	ANKS6_frag	25.5	235.143			ANKS6_frag	24.8575	48.995					ANKS6_frag	24.8575	25.5			ANKS6_frag	48.995	235.143					ANKS6_frag	-0.0780827	-0.0753327			ANKS6_frag	-0.154867	-0.35017
	ANKZF1	26.015	240.995			ANKZF1	23.945	37.725					ANKZF1	23.945	26.015			ANKZF1	37.725	240.995					ANKZF1	-0.0895493	-0.0720421			ANKZF1	-0.201383	-0.342907
	ANLN_frag	27.37	341.62			ANLN_frag	27.215	45.825					ANLN_frag	27.215	27.37			ANLN_frag	45.825	341.62					ANLN_frag	-0.0484578	-0.0633845			ANLN_frag	-0.167951	-0.218032
	ANO10	21.225	81.245			ANO10	19.605	42.56					ANO10	19.605	21.225			ANO10	42.56	81.245					ANO10	-0.144087	-0.102648			ANO10	-0.181427	-0.541156
	ANO2	19.665	95.165			ANO2	19.13	45.945					ANO2	19.13	19.665			ANO2	45.945	95.165					ANO2	-0.150056	-0.112615			ANO2	-0.167455	-0.523882
	ANO4	22.115	87.51			ANO4	20.71	52.595					ANO4	20.71	22.115			ANO4	52.595	87.51					ANO4	-0.130201	-0.096961			ANO4	-0.140008	-0.533381
	ANO5	24.435	82.275			ANO5	21.595	59.785					ANO5	21.595	24.435			ANO5	59.785	82.275					ANO5	-0.11908	-0.0821375			ANO5	-0.110332	-0.539878
	ANO6	31.11	737.41			ANO6	30.5	62.56					ANO6	30.5	31.11			ANO6	62.56	737.41					ANO6	-0.0071778	-0.0394879			ANO6	-0.0988782	0.273141
	ANOS1	23.35	102.975			ANOS1	21.82	58.305					ANOS1	21.82	23.35			ANOS1	58.305	102.975					ANOS1	-0.116252	-0.08907			ANOS1	-0.11644	-0.514189
	ANP32A	27.35	86.39			ANP32A	26.975	54.62					ANP32A	26.975	27.35			ANP32A	54.62	86.39					ANP32A	-0.0514737	-0.0635122			ANP32A	-0.13165	-0.534771
	ANP32B	32.195	388.985			ANP32B	39.565	76.91					ANP32B	39.565	32.195			ANP32B	76.91	388.985					ANP32B	0.106735	-0.0325554			ANP32B	-0.0396497	-0.159253
	ANP32C	140.16	2371.49			ANP32C	112.645	283.52					ANP32C	112.645	140.16			ANP32C	283.52	2371.49					ANP32C	1.02507	0.657281			ANP32C	0.813117	2.30102
	ANP32E	23.075	52.64			ANP32E	23.855	27.65					ANP32E	23.855	23.075			ANP32E	27.65	52.64					ANP32E	-0.0906803	-0.0908271			ANP32E	-0.242967	-0.576655
	ANPEP	24.045	225.74			ANPEP	24.065	34.295					ANPEP	24.065	24.045			ANPEP	34.295	225.74					ANPEP	-0.0880414	-0.0846294			ANPEP	-0.21554	-0.361839
	Anti-human IgA	23.5505	56.5105			Anti-human IgA	23.7165	42.582					Anti-human IgA	23.7165	23.5505			Anti-human IgA	42.582	56.5105					Anti-human IgA	-0.0924207	-0.0877889			Anti-human IgA	-0.181336	-0.571852
	Anti-human IgG 1.5625ng/ul	395.782	884.107			Anti-human IgG 1.5625ng/ul	726.105	1424.55					Anti-human IgG 1.5625ng/ul	726.105	395.782			Anti-human IgG 1.5625ng/ul	1424.55	884.107					Anti-human IgG 1.5625ng/ul	8.73394	2.29057			Anti-human IgG 1.5625ng/ul	5.52264	0.455192
	Anti-human IgG 100ng/ul	121.041	422.569			Anti-human IgG 100ng/ul	1200.5	1630.73					Anti-human IgG 100ng/ul	1200.5	121.041			Anti-human IgG 100ng/ul	1630.73	422.569					Anti-human IgG 100ng/ul	14.6953	0.535123			Anti-human IgG 100ng/ul	6.37361	-0.117575
	Anti-human IgG 25ng/ul	29.7188	60.795			Anti-human IgG 25ng/ul	305.74	547.22					Anti-human IgG 25ng/ul	305.74	29.7188			Anti-human IgG 25ng/ul	547.22	60.795					Anti-human IgG 25ng/ul	3.45154	-0.0483772			Anti-human IgG 25ng/ul	1.90152	-0.566535
	Anti-human IgG 6.25ng/ul	24.6883	56.3987			Anti-human IgG 6.25ng/ul	82.9493	187.212					Anti-human IgG 6.25ng/ul	82.9493	24.6883			Anti-human IgG 6.25ng/ul	187.212	56.3987					Anti-human IgG 6.25ng/ul	0.651911	-0.0805193			Anti-human IgG 6.25ng/ul	0.415614	-0.57199
	ANTXR1	27.525	504.413			ANTXR1	25.7525	54.2125					ANTXR1	25.7525	27.525			ANTXR1	54.2125	504.413					ANTXR1	-0.0668359	-0.0623941			ANTXR1	-0.133332	-0.0160077
	ANTXR2	25.72	511.035			ANTXR2	25.195	11.665					ANTXR2	25.195	25.72			ANTXR2	11.665	511.035					ANTXR2	-0.0738416	-0.073927			ANTXR2	-0.308943	-0.0077892
	ANXA1	129.225	1650.31			ANXA1	37.49	166.575					ANXA1	37.49	129.225			ANXA1	166.575	1650.31					ANXA1	0.08066	0.587413			ANXA1	0.330436	1.40604
	ANXA10	28.315	872.575			ANXA10	31.505	240.425					ANXA10	31.505	28.315			ANXA10	240.425	872.575					ANXA10	0.00545122	-0.0573464			ANXA10	0.635246	0.44088
	ANXA11	186.47	2661.3			ANXA11	87.92	383.17					ANXA11	87.92	186.47			ANXA11	383.17	2661.3					ANXA11	0.714374	0.953176			ANXA11	1.22441	2.66068
	ANXA13	98.175	1582.51			ANXA13	41.165	176.415					ANXA13	41.165	98.175			ANXA13	176.415	1582.51					ANXA13	0.126841	0.38902			ANXA13	0.371049	1.3219
	ANXA2	145.769	2202.1			ANXA2	43.21	238.746					ANXA2	43.21	145.769			ANXA2	238.746	2202.1					ANXA2	0.152539	0.693118			ANXA2	0.628317	2.09081
	ANXA2R	25.21	770.883			ANXA2R	27.07	54.1625					ANXA2R	27.07	25.21			ANXA2R	54.1625	770.883					ANXA2R	-0.0502799	-0.0771857			ANXA2R	-0.133538	0.31468
	ANXA3	30.04	709.9			ANXA3	26.1817	109.875					ANXA3	26.1817	30.04			ANXA3	109.875	709.9					ANXA3	-0.0614429	-0.0463246			ANXA3	0.0964108	0.239001
	ANXA4	30.2425	797.913			ANXA4	29.57	94.03					ANXA4	29.57	30.2425			ANXA4	94.03	797.913					ANXA4	-0.0188644	-0.0450308			ANXA4	0.0310118	0.348224
	ANXA5	28.8425	282.238			ANXA5	33.385	100.328					ANXA5	33.385	28.8425			ANXA5	100.328	282.238					ANXA5	0.0290757	-0.053976			ANXA5	0.0570042	-0.291726
	ANXA6	61.12	4266.18			ANXA6	58.295	199.765					ANXA6	58.295	61.12			ANXA6	199.765	4266.18					ANXA6	0.3421	0.152259			ANXA6	0.467425	4.65232
	ANXA7	29.535	751.555			ANXA7	28.1	55.94					ANXA7	28.1	29.535			ANXA7	55.94	751.555					ANXA7	-0.0373367	-0.0495513			ANXA7	-0.126202	0.290695
	ANXA8	50.66	1913.24			ANXA8	74.3775	172.412					ANXA8	74.3775	50.66			ANXA8	172.412	1913.24					ANXA8	0.544196	0.0854257			ANXA8	0.354529	1.73235
	ANXA8L1	30.85	793.695			ANXA8L1	29.32	55.025					ANXA8L1	29.32	30.85			ANXA8L1	55.025	793.695					ANXA8L1	-0.022006	-0.0411492			ANXA8L1	-0.129978	0.34299
	ANXA9	52.935	1537.31			ANXA9	42.17	150.84					ANXA9	42.17	52.935			ANXA9	150.84	1537.31					ANXA9	0.13947	0.0999617			ANXA9	0.265491	1.26581
	AOAH	27.65	176.195			AOAH	23.16	59.425					AOAH	23.16	27.65			AOAH	59.425	176.195					AOAH	-0.0994138	-0.0615954			AOAH	-0.111818	-0.423324
	AOC1	20.59	188.92			AOC1	21.74	37.64					AOC1	21.74	20.59			AOC1	37.64	188.92					AOC1	-0.117258	-0.106705			AOC1	-0.201734	-0.407532
	AOC2	28.79	346.255			AOC2	27.52	50.535					AOC2	27.52	28.79			AOC2	50.535	346.255					AOC2	-0.0446251	-0.0543114			AOC2	-0.14851	-0.21228
	AOC3	34.855	704.585			AOC3	31.325	48.705					AOC3	31.325	34.855			AOC3	48.705	704.585					AOC3	0.0031893	-0.0155595			AOC3	-0.156064	0.232405
	AOPEP	26.335	282.8			AOPEP	24.25	34.1					AOPEP	24.25	26.335			AOPEP	34.1	282.8					AOPEP	-0.0857167	-0.0699975			AOPEP	-0.216345	-0.291028
	AP1AR	27.3975	281.697			AP1AR	24.2275	48.8475					AP1AR	24.2275	27.3975			AP1AR	48.8475	281.697					AP1AR	-0.0859994	-0.0632087			AP1AR	-0.155475	-0.292396
	AP1B1	34.36	1108.29			AP1B1	30.865	78.66					AP1B1	30.865	34.36			AP1B1	78.66	1108.29					AP1B1	-0.0025912	-0.0187222			AP1B1	-0.0324267	0.733401
	AP1G1	33.725	1669.12			AP1G1	30.72	139.91					AP1G1	30.72	33.725			AP1G1	139.91	1669.12					AP1G1	-0.0044133	-0.0227795			AP1G1	0.220378	1.42939
	AP1M2	27.815	808.878			AP1M2	25.75	55.9875					AP1M2	25.75	27.815			AP1M2	55.9875	808.878					AP1M2	-0.0668673	-0.0605411			AP1M2	-0.126006	0.361832
	AP1S1	27.2425	439.928			AP1S1	25.405	71.825					AP1S1	25.405	27.2425			AP1S1	71.825	439.928					AP1S1	-0.0712027	-0.0641991			AP1S1	-0.0606376	-0.0960332
	AP1S2	22.7	407.35			AP1S2	20.55	49.615					AP1S2	20.55	22.7			AP1S2	49.615	407.35					AP1S2	-0.132212	-0.0932232			AP1S2	-0.152308	-0.136462
	AP1S3	24.1525	142.748			AP1S3	24.0475	36.4825					AP1S3	24.0475	24.1525			AP1S3	36.4825	142.748					AP1S3	-0.0882613	-0.0839425			AP1S3	-0.206511	-0.464832
	AP2A1	23.68	80.255			AP2A1	22.3	50.525					AP2A1	22.3	23.68			AP2A1	50.525	80.255					AP2A1	-0.110221	-0.0869615			AP2A1	-0.148552	-0.542385
	AP2A2	32.9	1345.38			AP2A2	25.315	72.645					AP2A2	25.315	32.9			AP2A2	72.645	1345.38					AP2A2	-0.0723336	-0.0280508			AP2A2	-0.0572531	1.02762
	AP2B1	34.84	1617.2			AP2B1	33.24	162.165					AP2B1	33.24	34.84			AP2B1	162.165	1617.2					AP2B1	0.0272536	-0.0156553			AP2B1	0.312234	1.36496
	AP2M1	25.8475	171.998			AP2M1	25.2125	43.8425					AP2M1	25.2125	25.8475			AP2M1	43.8425	171.998					AP2M1	-0.0736217	-0.0731124			AP2M1	-0.176133	-0.428533
	AP2S1	25.925	723.595			AP2S1	26.185	14.11					AP2S1	26.185	25.925			AP2S1	14.11	723.595					AP2S1	-0.061401	-0.0726172			AP2S1	-0.298852	0.255997
	AP3B1	127.975	3914.16			AP3B1	36.09	381.965					AP3B1	36.09	127.975			AP3B1	381.965	3914.16					AP3B1	0.0630673	0.579426			AP3B1	1.21944	4.21548
	AP3D1	25.36	325.555			AP3D1	25.365	60.7					AP3D1	25.365	25.36			AP3D1	60.7	325.555					AP3D1	-0.0717053	-0.0762272			AP3D1	-0.106555	-0.237969
	AP3M1	25.345	428.455			AP3M1	24.36	56.04					AP3M1	24.36	25.345			AP3M1	56.04	428.455					AP3M1	-0.0843344	-0.0763231			AP3M1	-0.125789	-0.11027
	AP3M2	30.03	734.485			AP3M2	27.6	54.495					AP3M2	27.6	30.03			AP3M2	54.495	734.485					AP3M2	-0.0436198	-0.0463885			AP3M2	-0.132166	0.269511
	AP3S1	24.38	475.775			AP3S1	27.115	46.06					AP3S1	27.115	24.38			AP3S1	46.06	475.775					AP3S1	-0.0497145	-0.0824889			AP3S1	-0.166981	-0.0515467
	AP3S2	25.905	40.155			AP3S2	25.035	38.41					AP3S2	25.035	25.905			AP3S2	38.41	40.155					AP3S2	-0.0758522	-0.072745			AP3S2	-0.198555	-0.592149
	AP4B1	26.56	47.925			AP4B1	25.41	52.86					AP4B1	25.41	26.56			AP4B1	52.86	47.925					AP4B1	-0.0711398	-0.0685599			AP4B1	-0.138914	-0.582506
	AP4E1	25.655	894.19			AP4E1	22.07	47.83					AP4E1	22.07	25.655			AP4E1	47.83	894.19					AP4E1	-0.113111	-0.0743424			AP4E1	-0.159675	0.467704
	AP4M1	26.575	567.41			AP4M1	26.1	64.97					AP4M1	26.1	26.575			AP4M1	64.97	567.41					AP4M1	-0.0624692	-0.0684641			AP4M1	-0.0889311	0.0621719
	AP4S1	23.35	55.215			AP4S1	24.445	31.75					AP4S1	24.445	23.35			AP4S1	31.75	55.215					AP4S1	-0.0832662	-0.08907			AP4S1	-0.226044	-0.573459
	AP5M1	24.31	295.325			AP5M1	26.015	46.31					AP5M1	26.015	24.31			AP5M1	46.31	295.325					AP5M1	-0.0635373	-0.0829362			AP5M1	-0.165949	-0.275484
	AP5S1	25.885	169.995			AP5S1	25.97	35.665					AP5S1	25.97	25.885			AP5S1	35.665	169.995					AP5S1	-0.0641028	-0.0728728			AP5S1	-0.209885	-0.431018
	AP5Z1	26.505	108.915			AP5Z1	24.335	33.155					AP5Z1	24.335	26.505			AP5Z1	33.155	108.915					AP5Z1	-0.0846485	-0.0689113			AP5Z1	-0.220245	-0.506818
	APAF1	28.23	597.75			APAF1	27.675	51.7					APAF1	27.675	28.23			APAF1	51.7	597.75					APAF1	-0.0426774	-0.0578895			APAF1	-0.143702	0.0998236
	APBA1	38.28	1627.88			APBA1	32.94	82.735					APBA1	32.94	38.28			APBA1	82.735	1627.88					APBA1	0.0234837	0.0063244			APBA1	-0.0156074	1.37821
	APBA2	28.915	29.255			APBA2	28.27	71.245					APBA2	28.27	28.915			APBA2	71.245	29.255					APBA2	-0.0352005	-0.0535128			APBA2	-0.0630315	-0.605676
	APBA3	30.155	1055.34			APBA3	29.36	73.485					APBA3	29.36	30.155			APBA3	73.485	1055.34					APBA3	-0.0215033	-0.0455898			APBA3	-0.0537861	0.667684
	APBB1	45.485	1878.47			APBB1	35.335	213.585					APBB1	35.335	45.485			APBB1	213.585	1878.47					APBB1	0.0535798	0.0523604			APBB1	0.524466	1.68919
	APBB1IP	24.89	252.815			APBB1IP	27.38	39.635					APBB1IP	27.38	24.89			APBB1IP	39.635	252.815					APBB1IP	-0.0463844	-0.0792303			APBB1IP	-0.193499	-0.328239
	APBB3	25.88	40.4			APBB3	24.26	35.96					APBB3	24.26	25.88			APBB3	35.96	40.4					APBB3	-0.085591	-0.0729047			APBB3	-0.208668	-0.591845
	APC	26.94	430.35			APC	26.51	59.19					APC	26.51	26.94			APC	59.19	430.35					APC	-0.057317	-0.0661319			APC	-0.112788	-0.107919
	APCDD1	22.97	37.81			APCDD1	24.54	32.5					APCDD1	24.54	22.97			APCDD1	32.5	37.81					APCDD1	-0.0820724	-0.091498			APCDD1	-0.222948	-0.595059
	APCS	30.0925	944.55			APCS	22.7625	51.4875					APCS	22.7625	30.0925			APCS	51.4875	944.55					APCS	-0.104409	-0.0459892			APCS	-0.144579	0.530201
	APEH	33.775	1264.02			APEH	35.4	167.165					APEH	35.4	33.775			APEH	167.165	1264.02					APEH	0.0543966	-0.0224601			APEH	0.332871	0.926661
	APEX1	32.6175	915.692			APEX1	28.4075	67.935					APEX1	28.4075	32.6175			APEX1	67.935	915.692					APEX1	-0.0334726	-0.0298558			APEX1	-0.0766933	0.494389
	APEX2	26.115	383.805			APEX2	27.225	67.15					APEX2	27.225	26.115			APEX2	67.15	383.805					APEX2	-0.0483322	-0.0714032			APEX2	-0.0799333	-0.165681
	APH1A	28.7817	271.337			APH1A	25.9083	38.135					APH1A	25.9083	28.7817			APH1A	38.135	271.337					APH1A	-0.0648777	-0.0543647			APH1A	-0.19969	-0.305254
	APH1B	28.3	214.785			APH1B	26.77	56.91					APH1B	26.77	28.3			APH1B	56.91	214.785					APH1B	-0.0540498	-0.0574423			APH1B	-0.122198	-0.375434
	API5	235.345	2565.22			API5	32.705	80.625					API5	32.705	235.345			API5	80.625	2565.22					API5	0.0205307	1.26546			API5	-0.0243163	2.54145
	APIP	53.919	863.308			APIP	69.353	161.169					APIP	69.353	53.919			APIP	161.169	863.308					APIP	0.481057	0.106249			APIP	0.308123	0.42938
	APITD1	29.5233	648.063			APITD1	27.7133	65.665					APITD1	27.7133	29.5233			APITD1	65.665	648.063					APITD1	-0.0421957	-0.0496258			APITD1	-0.0860625	0.162262
	APLF	76.785	1231.31			APLF	28.975	255.52					APLF	28.975	76.785			APLF	255.52	1231.31					APLF	-0.0263413	0.25235			APLF	0.697549	0.886062
	APLN	23.02	47.425			APLN	24.35	13.9					APLN	24.35	23.02			APLN	13.9	47.425					APLN	-0.08446	-0.0911785			APLN	-0.299718	-0.583127
	APLNR	25.55	125.285			APLNR	23.57	53.47					APLNR	23.57	25.55			APLNR	53.47	125.285					APLNR	-0.0942617	-0.0750132			APLNR	-0.136396	-0.486503
	APLP1	28.6	886.135			APLP1	40.485	262.265					APLP1	40.485	28.6			APLP1	262.265	886.135					APLP1	0.118296	-0.0555254			APLP1	0.725389	0.457708
	APLP2	44.1175	1449.67			APLP2	30.1575	64.605					APLP2	30.1575	44.1175			APLP2	64.605	1449.67					APLP2	-0.0114817	0.0436228			APLP2	-0.0904376	1.15705
	APMAP	28.93	572.235			APMAP	27.9	58.04					APMAP	27.9	28.93			APMAP	58.04	572.235					APMAP	-0.03985	-0.0534169			APMAP	-0.117534	0.0681597
	APOA1	21.12	98.465			APOA1	23.455	59.14					APOA1	23.455	21.12			APOA1	59.14	98.465					APOA1	-0.0957068	-0.103318			APOA1	-0.112994	-0.519786
	APOA1BP	23.9025	158.863			APOA1BP	24.44	19.09					APOA1BP	24.44	23.9025			APOA1BP	19.09	158.863					APOA1BP	-0.0833291	-0.0855399			APOA1BP	-0.278297	-0.444833
	APOA2	30.505	851.85			APOA2	37.605	135.415					APOA2	37.605	30.505			APOA2	135.415	851.85					APOA2	0.0821051	-0.0433535			APOA2	0.201825	0.41516
	APOA4	24.78	281.48			APOA4	31.685	66.79					APOA4	31.685	24.78			APOA4	66.79	281.48					APOA4	0.00771314	-0.0799331			APOA4	-0.0814192	-0.292666
	APOA5	20.525	303.83			APOA5	23.54	45.73					APOA5	23.54	20.525			APOA5	45.73	303.83					APOA5	-0.0946387	-0.10712			APOA5	-0.168343	-0.264929
	APOBEC1	121.4	1691.05			APOBEC1	108.345	223.74					APOBEC1	108.345	121.4			APOBEC1	223.74	1691.05					APOBEC1	0.971039	0.537415			APOBEC1	0.56638	1.4566
	APOBEC2	28.86	68.415			APOBEC2	26.49	33.075					APOBEC2	26.49	28.86			APOBEC2	33.075	68.415					APOBEC2	-0.0575683	-0.0538642			APOBEC2	-0.220575	-0.557078
	APOBEC3A	39.975	650.355			APOBEC3A	28.335	67.95					APOBEC3A	28.335	39.975			APOBEC3A	67.95	650.355					APOBEC3A	-0.0343837	0.0171545			APOBEC3A	-0.0766314	0.165106
	APOBEC3B	27.8225	449.087			APOBEC3B	27.82	57.6125					APOBEC3B	27.82	27.8225			APOBEC3B	57.6125	449.087					APOBEC3B	-0.0408553	-0.0604932			APOBEC3B	-0.119299	-0.0846657
	APOBEC3C	50.7425	1052.91			APOBEC3C	51.175	151.7					APOBEC3C	51.175	50.7425			APOBEC3C	151.7	1052.91					APOBEC3C	0.252629	0.0859529			APOBEC3C	0.26904	0.664676
	APOBEC3D	28.1	584.3			APOBEC3D	24.745	58.885					APOBEC3D	24.745	28.1			APOBEC3D	58.885	584.3					APOBEC3D	-0.0794964	-0.0587202			APOBEC3D	-0.114046	0.0831323
	APOBEC3F	21.2075	139.252			APOBEC3F	20.6425	43.9575					APOBEC3F	20.6425	21.2075			APOBEC3F	43.9575	139.252					APOBEC3F	-0.131049	-0.102759			APOBEC3F	-0.175659	-0.469169
	APOBEC3G	25.915	72.405			APOBEC3G	25.99	309.29					APOBEC3G	25.99	25.915			APOBEC3G	309.29	72.405					APOBEC3G	-0.0638514	-0.0726811			APOBEC3G	0.919481	-0.552127
	APOBEC3H	27.685	178.05			APOBEC3H	26.16	417.36					APOBEC3H	26.16	27.685			APOBEC3H	417.36	178.05					APOBEC3H	-0.0617152	-0.0613718			APOBEC3H	1.36553	-0.421022
	APOBEC4	31.365	466.555			APOBEC4	55.155	46.925					APOBEC4	55.155	31.365			APOBEC4	46.925	466.555					APOBEC4	0.302642	-0.0378586			APOBEC4	-0.16341	-0.0629886
	APOC1	26.61	701.585			APOC1	26.88	44.1925					APOC1	26.88	26.61			APOC1	44.1925	701.585					APOC1	-0.0526675	-0.0682404			APOC1	-0.174689	0.228682
	APOC2	26.04	572.98			APOC2	32.125	55.755					APOC2	32.125	26.04			APOC2	55.755	572.98					APOC2	0.0132423	-0.0718824			APOC2	-0.126965	0.0690842
	APOC3	28.65	725.475			APOC3	33.68	75.18					APOC3	33.68	28.65			APOC3	75.18	725.475					APOC3	0.0327827	-0.055206			APOC3	-0.0467901	0.25833
	APOC4	25.96	84.55			APOC4	26.66	53.175					APOC4	26.66	25.96			APOC4	53.175	84.55					APOC4	-0.0554321	-0.0723936			APOC4	-0.137614	-0.537055
	APOD	27.9	57.23			APOD	28.295	39.405					APOD	28.295	27.9			APOD	39.405	57.23					APOD	-0.0348863	-0.059998			APOD	-0.194449	-0.570959
	APOE	28.765	1575.74			APOE	28.485	66.58					APOE	28.485	28.765			APOE	66.58	1575.74					APOE	-0.0324987	-0.0544712			APOE	-0.0822859	1.31351
	APOF	20.06	76.9			APOF	17.4	69.77					APOF	17.4	20.06			APOF	69.77	76.9					APOF	-0.171795	-0.110091			APOF	-0.0691195	-0.546548
	APOH	30.0825	571.587			APOH	26.765	35.7225					APOH	26.765	30.0825			APOH	35.7225	571.587					APOH	-0.0541126	-0.0460531			APOH	-0.209648	0.0673561
	APOL1	26.61	115.42			APOL1	25.465	65.64					APOL1	25.465	26.61			APOL1	65.64	115.42					APOL1	-0.0704487	-0.0682404			APOL1	-0.0861657	-0.498745
	APOL2	32.065	836.47			APOL2	29.465	55.93					APOL2	29.465	32.065			APOL2	55.93	836.47					APOL2	-0.0201839	-0.033386			APOL2	-0.126243	0.396074
	APOL3	24.13	69.11			APOL3	24.895	36.755					APOL3	24.895	24.13			APOL3	36.755	69.11					APOL3	-0.0776114	-0.0840863			APOL3	-0.205386	-0.556216
	APOL4	26.505	437.235			APOL4	26.71	57.4675					APOL4	26.71	26.505			APOL4	57.4675	437.235					APOL4	-0.0548038	-0.0689113			APOL4	-0.119897	-0.0993746
	APOL5	25.4	121.71			APOL5	27.145	58.365					APOL5	27.145	25.4			APOL5	58.365	121.71					APOL5	-0.0493375	-0.0759717			APOL5	-0.116193	-0.490939
	APOL6	22.195	41.335			APOL6	23.725	28.94					APOL6	23.725	22.195			APOL6	28.94	41.335					APOL6	-0.0923139	-0.0964498			APOL6	-0.237642	-0.590684
	APOM	27.185	445.685			APOM	26.135	59.315					APOM	26.135	27.185			APOM	59.315	445.685					APOM	-0.0620293	-0.0645665			APOM	-0.112272	-0.0888882
	APOO	43.855	1324.17			APOO	35.45	97.365					APOO	35.45	43.855			APOO	97.365	1324.17					APOO	0.0550249	0.0419456			APOO	0.0447767	1.00131
	APOOL	31.655	2553.12			APOOL	30.28	208.05					APOOL	30.28	31.655			APOOL	208.05	2553.12					APOOL	-0.0099424	-0.0360057			APOOL	0.50162	2.52643
	APOPT1	22.07	16.71			APOPT1	24.43	27.96					APOPT1	24.43	22.07			APOPT1	27.96	16.71					APOPT1	-0.0834547	-0.0972485			APOPT1	-0.241687	-0.621244
	APP	27.5317	343.742			APP	25.765	45.19					APP	25.765	27.5317			APP	45.19	343.742					APP	-0.0666788	-0.0623515			APP	-0.170571	-0.215399
	APPBP2	26.83	340.55			APPBP2	26.835	51.075					APPBP2	26.835	26.83			APPBP2	51.075	340.55					APPBP2	-0.053233	-0.0668348			APPBP2	-0.146282	-0.21936
	APPL1	40.29	2276.96			APPL1	114.65	428.47					APPL1	114.65	40.29			APPL1	428.47	2276.96					APPL1	1.05027	0.0191672			APPL1	1.41139	2.18371
	APPL2	69.805	4018.95			APPL2	57.565	279.815					APPL2	57.565	69.805			APPL2	279.815	4018.95					APPL2	0.332927	0.207752			APPL2	0.797825	4.34552
	APRG1	19.5475	37.7725			APRG1	20.965	15.1					APRG1	20.965	19.5475			APRG1	15.1	37.7725					APRG1	-0.126997	-0.113366			APRG1	-0.294766	-0.595105
	APRT	87.785	2076.69			APRT	80.91	178.75					APRT	80.91	87.785			APRT	178.75	2076.69					APRT	0.626285	0.322634			APRT	0.380687	1.93518
	APTX	38.4325	1595.85			APTX	37.8975	189.14					APTX	37.8975	38.4325			APTX	189.14	1595.85					APTX	0.0857807	0.00729879			APTX	0.423571	1.33846
	AQP1	25.195	307.325			AQP1	24.61	42.965					AQP1	24.61	25.195			AQP1	42.965	307.325					AQP1	-0.0811928	-0.0772815			AQP1	-0.179755	-0.260592
	AQP10	21.815	64.58			AQP10	24.525	85.255					AQP10	24.525	21.815			AQP10	85.255	64.58					AQP10	-0.0822609	-0.0988778			AQP10	-0.0052063	-0.561837
	AQP11	24.315	39.99			AQP11	26.03	56.61					AQP11	26.03	24.315			AQP11	56.61	39.99					AQP11	-0.0633488	-0.0829042			AQP11	-0.123436	-0.592353
	AQP12A	26.78	302.895			AQP12A	24.885	61.255					AQP12A	24.885	26.78			AQP12A	61.255	302.895					AQP12A	-0.0777371	-0.0671542			AQP12A	-0.104264	-0.26609
	AQP12B	23.24	75.1683			AQP12B	23.04	55.4983					AQP12B	23.04	23.24			AQP12B	55.4983	75.1683					AQP12B	-0.100922	-0.0897729			AQP12B	-0.128025	-0.548697
	AQP2	26.755	57.27			AQP2	26.115	33.67					AQP2	26.115	26.755			AQP2	33.67	57.27					AQP2	-0.0622807	-0.067314			AQP2	-0.218119	-0.570909
	AQP4	23.715	90.97			AQP4	22.275	52.365					AQP4	22.275	23.715			AQP4	52.365	90.97					AQP4	-0.110535	-0.0867379			AQP4	-0.140957	-0.529088
	AQP5	27.985	318.055			AQP5	28.29	50.64					AQP5	28.29	27.985			AQP5	50.64	318.055					AQP5	-0.0349492	-0.0594549			AQP5	-0.148077	-0.247276
	AQP6	25.045	467			AQP6	22.5	55.515					AQP6	22.5	25.045			AQP6	55.515	467					AQP6	-0.107707	-0.0782399			AQP6	-0.127956	-0.0624364
	AQP7	25.045	519.365			AQP7	25.52	43.51					AQP7	25.52	25.045			AQP7	43.51	519.365					AQP7	-0.0697576	-0.0782399			AQP7	-0.177506	0.00254827
	AQP8	25.8967	70.985			AQP8	25.6283	40.8133					AQP8	25.6283	25.8967			AQP8	40.8133	70.985					AQP8	-0.0683962	-0.0727982			AQP8	-0.188636	-0.553889
	AQP9	31.815	445.865			AQP9	28.735	53.9175					AQP9	28.735	31.815			AQP9	53.9175	445.865					AQP9	-0.0293572	-0.0349834			AQP9	-0.134549	-0.0886648
	ARAF	29.115	403.29			ARAF	30.4	53.37					ARAF	30.4	29.115			ARAF	53.37	403.29					ARAF	-0.0084344	-0.0522349			ARAF	-0.136809	-0.1415
	ARAP1	26.9825	1349.07			ARAP1	27	41.3175					ARAP1	27	26.9825			ARAP1	41.3175	1349.07					ARAP1	-0.0511596	-0.0658604			ARAP1	-0.186555	1.0322
	ARAP2	23.56	379.845			ARAP2	21.51	57.67					ARAP2	21.51	23.56			ARAP2	57.67	379.845					ARAP2	-0.120148	-0.0877282			ARAP2	-0.119061	-0.170595
	ARC	25.79	51.425			ARC	24.835	52.595					ARC	24.835	25.79			ARC	52.595	51.425					ARC	-0.0783654	-0.0734798			ARC	-0.140008	-0.578163
	ARCN1	28.33	764.97			ARCN1	26.78	48.85					ARCN1	26.78	28.33			ARCN1	48.85	764.97					ARCN1	-0.0539241	-0.0572506			ARCN1	-0.155465	0.307343
	AREG	25.935	42.86			AREG	24.295	69.6					AREG	24.295	25.935			AREG	69.6	42.86					AREG	-0.0851512	-0.0725533			AREG	-0.0698211	-0.588792
	AREL1	21.37	304.055			AREL1	19.49	40.595					AREL1	19.49	21.37			AREL1	40.595	304.055					AREL1	-0.145532	-0.101721			AREL1	-0.189537	-0.26465
	ARF1	27.92	141.25			ARF1	27.255	38.83					ARF1	27.255	27.92			ARF1	38.83	141.25					ARF1	-0.0479552	-0.0598703			ARF1	-0.196822	-0.46669
	ARF3	28.985	467.5			ARF3	28.475	44.05					ARF3	28.475	28.985			ARF3	44.05	467.5					ARF3	-0.0326244	-0.0530655			ARF3	-0.175277	-0.0618159
	ARF4	31.925	1375.14			ARF4	35.095	61.9					ARF4	35.095	31.925			ARF4	61.9	1375.14					ARF4	0.0505639	-0.0342805			ARF4	-0.101602	1.06456
	ARF5	27.945	641.785			ARF5	34.905	71.67					ARF5	34.905	27.945			ARF5	71.67	641.785					ARF5	0.0481763	-0.0597105			ARF5	-0.0612774	0.154471
	ARF6	28.465	325.685			ARF6	27.995	63.98					ARF6	27.995	28.465			ARF6	63.98	325.685					ARF6	-0.0386562	-0.056388			ARF6	-0.0930172	-0.237808
	ARFGAP1	34.2733	919.503			ARFGAP1	29.2183	89.46					ARFGAP1	29.2183	34.2733			ARFGAP1	89.46	919.503					ARFGAP1	-0.0232835	-0.019276			ARFGAP1	0.0121495	0.499118
	ARFGAP2	30.38	596.26			ARFGAP2	25.715	44.71					ARFGAP2	25.715	30.38			ARFGAP2	44.71	596.26					ARFGAP2	-0.0673071	-0.0441522			ARFGAP2	-0.172553	0.0979745
	ARFGAP3	18.22	33.455			ARFGAP3	21.36	36.14					ARFGAP3	21.36	18.22			ARFGAP3	36.14	33.455					ARFGAP3	-0.122033	-0.121848			ARFGAP3	-0.207925	-0.600463
	ARFGEF1	33.99	991.025			ARFGEF1	30.155	79.96					ARFGEF1	30.155	33.99			ARFGEF1	79.96	991.025					ARFGEF1	-0.0115132	-0.0210863			ARFGEF1	-0.027061	0.587876
	ARFIP1	61.685	1215.64			ARFIP1	39.545	221.765					ARFIP1	39.545	61.685			ARFIP1	221.765	1215.64					ARFIP1	0.106484	0.155869			ARFIP1	0.558228	0.866622
	ARFIP2	35.485	1031.06			ARFIP2	35.15	57.36					ARFIP2	35.15	35.485			ARFIP2	57.36	1031.06					ARFIP2	0.0512551	-0.0115341			ARFIP2	-0.120341	0.637559
	ARFRP1	33.2	1190.68			ARFRP1	34.885	42.13					ARFRP1	34.885	33.2			ARFRP1	42.13	1190.68					ARFRP1	0.047925	-0.026134			ARFRP1	-0.183201	0.835653
	ARG1	33.8925	780.3			ARG1	32.4875	55.65					ARG1	32.4875	33.8925			ARG1	55.65	780.3					ARG1	0.0177975	-0.0217093			ARG1	-0.127399	0.326367
	ARG2	30.635	600.97			ARG2	28.065	46.855					ARG2	28.065	30.635			ARG2	46.855	600.97					ARG2	-0.0377765	-0.0425229			ARG2	-0.163699	0.10382
	ARGFX	21.43	251.915			ARGFX	22.97	42.16					ARGFX	22.97	21.43			ARGFX	42.16	251.915					ARGFX	-0.101801	-0.101338			ARGFX	-0.183078	-0.329356
	ARGLU1	27.75	716.577			ARGLU1	26.41	73.88					ARGLU1	26.41	27.75			ARGLU1	73.88	716.577					ARGLU1	-0.0585736	-0.0609565			ARGLU1	-0.0521558	0.247288
	ARHGAP1	34.675	1561.07			ARHGAP1	39.745	243.25					ARHGAP1	39.745	34.675			ARHGAP1	243.25	1561.07					ARHGAP1	0.108997	-0.0167096			ARHGAP1	0.646906	1.2953
	ARHGAP11A	19.015	59.595			ARHGAP11A	19.665	47.075					ARHGAP11A	19.665	19.015			ARHGAP11A	47.075	59.595					ARHGAP11A	-0.143333	-0.116768			ARHGAP11A	-0.162791	-0.568024
	ARHGAP11B	23.865	74.13			ARHGAP11B	22.345	54.645					ARHGAP11B	22.345	23.865			ARHGAP11B	54.645	74.13					ARHGAP11B	-0.109655	-0.0857795			ARHGAP11B	-0.131547	-0.549986
	ARHGAP12	26.115	455.135			ARHGAP12	25.815	50.78					ARHGAP12	25.815	26.115			ARHGAP12	50.78	455.135					ARHGAP12	-0.0660505	-0.0714032			ARHGAP12	-0.147499	-0.0771608
	ARHGAP15	27.8975	591.185			ARHGAP15	27.17	44.565					ARHGAP15	27.17	27.8975			ARHGAP15	44.565	591.185					ARHGAP15	-0.0490233	-0.060014			ARHGAP15	-0.173151	0.0916765
	ARHGAP17	57.7375	1481.09			ARHGAP17	32.8025	183.912					ARHGAP17	32.8025	57.7375			ARHGAP17	183.912	1481.09					ARHGAP17	0.0217559	0.130647			ARHGAP17	0.401995	1.19604
	ARHGAP18	24.495	73.94			ARHGAP18	25.53	61.48					ARHGAP18	25.53	24.495			ARHGAP18	61.48	73.94					ARHGAP18	-0.0696319	-0.0817541			ARHGAP18	-0.103336	-0.550222
	ARHGAP19	21.435	67.69			ARHGAP19	20.885	51.39					ARHGAP19	20.885	21.435			ARHGAP19	51.39	67.69					ARHGAP19	-0.128002	-0.101306			ARHGAP19	-0.144982	-0.557978
	ARHGAP20	23.7325	167.833			ARHGAP20	24.98	47.79					ARHGAP20	24.98	23.7325			ARHGAP20	47.79	167.833					ARHGAP20	-0.0765433	-0.0866261			ARHGAP20	-0.15984	-0.433702
	ARHGAP24	25.49	151.253			ARHGAP24	25.5283	40.0867					ARHGAP24	25.5283	25.49			ARHGAP24	40.0867	151.253					ARHGAP24	-0.0696528	-0.0753966			ARHGAP24	-0.191635	-0.454276
	ARHGAP25	27.89	66.545			ARHGAP25	27.285	30.15					ARHGAP25	27.285	27.89			ARHGAP25	30.15	66.545					ARHGAP25	-0.0475782	-0.0600619			ARHGAP25	-0.232648	-0.559399
	ARHGAP26	25.095	39.225			ARHGAP26	25.465	0					ARHGAP26	25.465	25.095			ARHGAP26	0	39.225					ARHGAP26	-0.0704487	-0.0779204			ARHGAP26	-0.35709	-0.593303
	ARHGAP28	25.495	550.67			ARHGAP28	22.84	49.5					ARHGAP28	22.84	25.495			ARHGAP28	49.5	550.67					ARHGAP28	-0.103435	-0.0753647			ARHGAP28	-0.152782	0.0413976
	ARHGAP29	31.13	431.625			ARHGAP29	30.375	54.0125					ARHGAP29	30.375	31.13			ARHGAP29	54.0125	431.625					ARHGAP29	-0.0087486	-0.0393601			ARHGAP29	-0.134157	-0.106337
	ARHGAP31	22.715	60.89			ARHGAP31	20.605	51.255					ARHGAP31	20.605	22.715			ARHGAP31	51.255	60.89					ARHGAP31	-0.131521	-0.0931273			ARHGAP31	-0.145539	-0.566417
	ARHGAP36	30.03	632.895			ARHGAP36	28.985	59.285					ARHGAP36	28.985	30.03			ARHGAP36	59.285	632.895					ARHGAP36	-0.0262156	-0.0463885			ARHGAP36	-0.112395	0.143438
	ARHGAP4	22.38	133.195			ARHGAP4	21.3337	53.1987					ARHGAP4	21.3337	22.38			ARHGAP4	53.1987	133.195					ARHGAP4	-0.122363	-0.0952678			ARHGAP4	-0.137516	-0.476687
	ARHGAP44	22.49	132.69			ARHGAP44	19.305	61.235					ARHGAP44	19.305	22.49			ARHGAP44	61.235	132.69					ARHGAP44	-0.147857	-0.0945649			ARHGAP44	-0.104347	-0.477313
	ARHGAP5-AS1	28.555	80.415			ARHGAP5-AS1	25.41	0					ARHGAP5-AS1	25.41	28.555			ARHGAP5-AS1	0	80.415					ARHGAP5-AS1	-0.0711398	-0.055813			ARHGAP5-AS1	-0.35709	-0.542186
	ARHGAP6	21.9375	91.85			ARHGAP6	19.83	52.3					ARHGAP6	19.83	21.9375			ARHGAP6	52.3	91.85					ARHGAP6	-0.141259	-0.0980951			ARHGAP6	-0.141226	-0.527995
	ARHGAP8	24.385	417.835			ARHGAP8	20.295	50.36					ARHGAP8	20.295	24.385			ARHGAP8	50.36	417.835					ARHGAP8	-0.135416	-0.0824569			ARHGAP8	-0.149233	-0.12345
	ARHGAP9	29.085	760.665			ARHGAP9	87.745	148.528					ARHGAP9	87.745	29.085			ARHGAP9	148.528	760.665					ARHGAP9	0.712175	-0.0524266			ARHGAP9	0.255946	0.302
	ARHGDIA	273.215	2657.6			ARHGDIA	112.425	324.615					ARHGDIA	112.425	273.215			ARHGDIA	324.615	2657.6					ARHGDIA	1.02231	1.50743			ARHGDIA	0.982733	2.65609
	ARHGDIB	86.11	393.595			ARHGDIB	32.655	34.315					ARHGDIB	32.655	86.11			ARHGDIB	34.315	393.595					ARHGDIB	0.0199024	0.311932			ARHGDIB	-0.215457	-0.153532
	ARHGDIG	30.375	1015.14			ARHGDIG	30.525	65.59					ARHGDIG	30.525	30.375			ARHGDIG	65.59	1015.14					ARHGDIG	-0.0068637	-0.0441842			ARHGDIG	-0.0863721	0.617809
	ARHGEF1	26.2117	631.268			ARHGEF1	25.3633	45.5917					ARHGEF1	25.3633	26.2117			ARHGEF1	45.5917	631.268					ARHGEF1	-0.0717263	-0.0707856			ARHGEF1	-0.168914	0.14142
	ARHGEF10	23.39	122.925			ARHGEF10	25.085	33.75					ARHGEF10	25.085	23.39			ARHGEF10	33.75	122.925					ARHGEF10	-0.0752239	-0.0888144			ARHGEF10	-0.217789	-0.489432
	ARHGEF10_frag	25.76	383.515			ARHGEF10_frag	24.75	44.29					ARHGEF10_frag	24.75	25.76			ARHGEF10_frag	44.29	383.515					ARHGEF10_frag	-0.0794335	-0.0736715			ARHGEF10_frag	-0.174286	-0.166041
	ARHGEF12	23.885	85.765			ARHGEF12	23.16	52.555					ARHGEF12	23.16	23.885			ARHGEF12	52.555	85.765					ARHGEF12	-0.0994138	-0.0856517			ARHGEF12	-0.140173	-0.535547
	ARHGEF16	29.3675	2001.95			ARHGEF16	30.76	31.35					ARHGEF16	30.76	29.3675			ARHGEF16	31.35	2001.95					ARHGEF16	-0.0039106	-0.0506215			ARHGEF16	-0.227695	1.84243
	ARHGEF18_frag	24.07	54.215			ARHGEF18_frag	25.175	0					ARHGEF18_frag	25.175	24.07			ARHGEF18_frag	0	54.215					ARHGEF18_frag	-0.0740929	-0.0844696			ARHGEF18_frag	-0.35709	-0.5747
	ARHGEF19	24.49	536.37			ARHGEF19	24.95	41.35					ARHGEF19	24.95	24.49			ARHGEF19	41.35	536.37					ARHGEF19	-0.0769203	-0.0817861			ARHGEF19	-0.186421	0.0236514
	ARHGEF2	25.52	855.18			ARHGEF2	26.4875	61.3875					ARHGEF2	26.4875	25.52			ARHGEF2	61.3875	855.18					ARHGEF2	-0.0575998	-0.0752049			ARHGEF2	-0.103718	0.419293
	ARHGEF28	36.22	1475.64			ARHGEF28	30.115	87.52					ARHGEF28	30.115	36.22			ARHGEF28	87.52	1475.64					ARHGEF28	-0.0120158	-0.0068379			ARHGEF28	0.00414228	1.18928
	ARHGEF28_frag	105.27	1031.75			ARHGEF28_frag	32.83	71.925					ARHGEF28_frag	32.83	105.27			ARHGEF28_frag	71.925	1031.75					ARHGEF28_frag	0.0221015	0.434353			ARHGEF28_frag	-0.0602249	0.638415
	ARHGEF3	26.2575	804.092			ARHGEF3	24.7225	80.0475					ARHGEF3	24.7225	26.2575			ARHGEF3	80.0475	804.092					ARHGEF3	-0.0797791	-0.0704927			ARHGEF3	-0.0266999	0.355894
	ARHGEF35	24.085	69.91			ARHGEF35	22.595	168.395					ARHGEF35	22.595	24.085			ARHGEF35	168.395	69.91					ARHGEF35	-0.106514	-0.0843738			ARHGEF35	0.337948	-0.555223
	ARHGEF38	23.02	96.895			ARHGEF38	21.43	55.32					ARHGEF38	21.43	23.02			ARHGEF38	55.32	96.895					ARHGEF38	-0.121153	-0.0911785			ARHGEF38	-0.128761	-0.521735
	ARHGEF39	22.7667	290.57			ARHGEF39	23.9617	78.5467					ARHGEF39	23.9617	22.7667			ARHGEF39	78.5467	290.57					ARHGEF39	-0.0893399	-0.0927972			ARHGEF39	-0.0328945	-0.281385
	ARHGEF4	34.395	1269.91			ARHGEF4	28.115	68.605					ARHGEF4	28.115	34.395			ARHGEF4	68.605	1269.91					ARHGEF4	-0.0371482	-0.0184986			ARHGEF4	-0.0739279	0.93397
	ARHGEF5	26.465	672.345			ARHGEF5	26.985	54.325					ARHGEF5	26.985	26.465			ARHGEF5	54.325	672.345					ARHGEF5	-0.0513481	-0.0691669			ARHGEF5	-0.132867	0.192396
	ARHGEF7	25.3562	304.582			ARHGEF7	25.7737	58.1163					ARHGEF7	25.7737	25.3562			ARHGEF7	58.1163	304.582					ARHGEF7	-0.0665689	-0.0762512			ARHGEF7	-0.117219	-0.263996
	ARHGEF9	21.605	179.045			ARHGEF9	21.195	44.285					ARHGEF9	21.195	21.605			ARHGEF9	44.285	179.045					ARHGEF9	-0.124106	-0.10022			ARHGEF9	-0.174307	-0.419787
	ARID2	23.955	533.49			ARID2	21.445	56.87					ARID2	21.445	23.955			ARID2	56.87	533.49					ARID2	-0.120965	-0.0852044			ARID2	-0.122363	0.0200773
	ARID3A	28.19	1185.73			ARID3A	27.675	53.94					ARID3A	27.675	28.19			ARID3A	53.94	1185.73					ARID3A	-0.0426774	-0.0581451			ARID3A	-0.134457	0.82951
	ARID3B	28.82	482.465			ARID3B	25.65	108.745					ARID3B	25.65	28.82			ARID3B	108.745	482.465					ARID3B	-0.068124	-0.0541198			ARID3B	0.0917468	-0.0432444
	ARID3B_frag	26.67	329.575			ARID3B_frag	28.64	44.73					ARID3B_frag	28.64	26.67			ARID3B_frag	44.73	329.575					ARID3B_frag	-0.030551	-0.0678571			ARID3B_frag	-0.17247	-0.23298
	ARID3C	26.965	167.215			ARID3C	22.485	88.13					ARID3C	22.485	26.965			ARID3C	88.13	167.215					ARID3C	-0.107896	-0.0659722			ARID3C	0.00666001	-0.434468
	ARID5A	34.095	427.085			ARID5A	25.575	1232.69					ARID5A	25.575	34.095			ARID5A	1232.69	427.085					ARID5A	-0.0690664	-0.0204154			ARID5A	4.73075	-0.111971
	ARID5B	19.365	69.265			ARID5B	20.08	153.69					ARID5B	20.08	19.365			ARID5B	153.69	69.265					ARID5B	-0.138118	-0.114532			ARID5B	0.277254	-0.556023
[truncated: 16,200 more rows]

## Sheet: Figure 3 b d
Figure 3b
		Myotis myotis F(ab)2 Binding Arb.U.
	protein	4°C		22°C		44°C
	CTRL	-0.04205	-0.04675	-0.01975	-0.02535	-0.00485	-0.00075
[truncated: 582 more rows]

## Sheet: Figure 3 e
H.sapiens IgG 22°C
[truncated: 3,426 more rows]

[truncated: 17 more sheets: Figure 3 f, Figure 4, Figure 5, Figure 6 c, Figure 7 c, Suppl. Figure 1, Suppl. Figure 2, Suppl. Figure 3, Suppl. Figure 4, Suppl. Figure 5, Suppl. Figure 6, Suppl. Figure 7, Suppl. Figure 8, Suppl. Figure 9, Suppl. Figure 11, Suppl. Figure 12, Suppl. Figure 13]
